# Supplementary material for: Prevalence and risk factors of disabilities among Egyptian preschool children: a community-based population study
Source: BMC Psychiatry. 2023 Sep 21;23:689. doi: 10.1186/s12888-023-05171-3 (PMC10514965; doi:10.1186/s12888-023-05171-3)
Supplement: Supplementary file 2 — Additional file 2: S Table 2. All data disability less than 6. [file 12888_2023_5171_MOESM2_ESM.xlsx]

## Sheet:  All data disability  <6 
S Table-2 All data disability less than 6
MEMBER_ID	Governorate	sex_	urban_rural_odds	location_broad	no of HH members	does the person has any kind of apparent disability	in school or not	Mother have any health problem during pregnancy	difficult labor	child born less than 7 months (preterm pregnancy)	baby’s weight less than 2.5 kg at birth	child suffer from jaundice after birth	child suffer from bluish discoloration after birth	child suffer from any convulsions	child kept in an incubator for more than two days	child suffer from meningitis	TRANSFER	Mother_Education	Mother_Disability_or_not	mother_work_status	Mother_disability_type	No_Children_1_12years	Twins	Twins_by_number	Mother_relation_to_HHHead	mother_work_status_broad	In_Out_laboutforce_mother	mother age at giving birth	Father_education	Father_B4	motherage_at_birth_broad_category	MemeberID_unique	father_disability_orNOT	Father_disability_type	X1 differ according to age categpry	X2 differ according to age categpry	X3 differ according to age categpry	X4 differ according to age categpry	X5 differ according to age categpry	X6 differ according to age categpry	X7 differ according to age categpry	X8 differ according to age categpry	X9 differ according to age categpry	X10differ according to age categpry	X11 differ according to age categpry	X12 differ according to age categpry	X13 differ according to age categpry	X14 differ according to age categpry	X15 differ according to age categpry
3	Cairo	female	urban	urban	3	No Disablity	#NULL!	no	no	no	no	no	no	no	no	no	The child is not transeferred for suspected delay	university	No Apaprent Disability	Paid work	A	1			Wife of HH head	work (paid-unpaid-his own-employer)	in labour force (employed or unemployed)	26.8	university	HH Head	18 to less than 35	13	A	A	0	0	0	0	0	0	0	0	0	0	0	0	0	0	0
10	Cairo	female	urban	urban	7	No Disablity	#NULL!	yes	no	no	no	no	no	no	no	no	The child is not transeferred for suspected delay	High School and technical	No Apaprent Disability	out of labor force :not looking for work	A	2			Wife of HH head	Does not work does not look for work	Oyt of labour force: Does not work does not look for work	39.2	High School and technical	HH Head	35 to less than 40	27	A	A	0	0	0	0	0	0	0	0	0	0	0	0	0	0	0
14	Cairo	male	urban	urban	4	No Disablity	#NULL!	no	no	no	no	no	no	no	no	no	The child is not transeferred for suspected delay	university	No Apaprent Disability	out of labor force :not looking for work	A	2			Wife of HH head	Does not work does not look for work	Oyt of labour force: Does not work does not look for work	33	university	HH Head	18 to less than 35	34	A	A	0	0	0	0	0	0	0	0	0	0	0	0	0	0	0
19	Cairo	male	urban	urban	5	No Disablity	#NULL!	no	no	no	no	no	no	no	no	no	The child is not transeferred for suspected delay	university	No Apaprent Disability	Paid work	A	2			Wife of HH head	work (paid-unpaid-his own-employer)	in labour force (employed or unemployed)	43	High School and technical	HH Head	40 +	45	A	A	0	0	0	0	0	0	0	0	0	0	0	0	0	0	0
23	Cairo	female	urban	urban	4	No Disablity	#NULL!	no	no	no	no	no	no	no	yes	no	The child is not transeferred for suspected delay	university	No Apaprent Disability	out of labor force :not looking for work	A	2			Wife of HH head	Does not work does not look for work	Oyt of labour force: Does not work does not look for work	29.5	university	HH Head	18 to less than 35	54	A	A	0	0	0	0	0	0	0	0	0	0	0	0	0	0	0
26	Cairo	male	urban	urban	3	No Disablity	#NULL!	no	no	no	no	yes	no	no	no	no	The child is not transeferred for suspected delay	High School and technical	No Apaprent Disability	out of labor force :not looking for work	A	1			Wife of HH head	Does not work does not look for work	Oyt of labour force: Does not work does not look for work	17.4	Above intermediate	HH Head	15 to less than 18	63	A	A	0	0	0	0	0	0	0	0	0	0	0	0	0	0	0
29	Cairo	male	urban	urban	3	No Disablity	#NULL!	no	no	no	no	no	no	no	no	no	The child is not transeferred for suspected delay	university	No Apaprent Disability	out of labor force :not looking for work	A	1			Wife of HH head	Does not work does not look for work	Oyt of labour force: Does not work does not look for work	28.8	university	HH Head	18 to less than 35	73	A	A	0	0	0	0	0	0	0	0	0	0	0	0	0	0	0
34	Cairo	male	urban	urban	5	No Disablity	#NULL!	no	no	no	no	no	no	no	no	no	The child is not transeferred for suspected delay	university	No Apaprent Disability	Paid work	A	3			Wife of HH head	work (paid-unpaid-his own-employer)	in labour force (employed or unemployed)	35	university	HH Head	35 to less than 40	85	A	A	0	0	0	0	0	0	0	0	0	0	0	0	0	0	0
37	Cairo	male	urban	urban	4	No Disablity	#NULL!	no	no	no	no	no	no	no	no	no	The child is not transeferred for suspected delay	university	No Apaprent Disability	out of labor force :not looking for work	A	2			Wife of HH head	Does not work does not look for work	Oyt of labour force: Does not work does not look for work	35.9	university	HH Head	35 to less than 40	93	A	A	0	0	0	0	0	0	0	0	0	0	0	0	0	0	0
38	Cairo	male	urban	urban	4	No Disablity	#NULL!	no	no	no	no	no	no	no	no	no	The child is not transeferred for suspected delay	university	No Apaprent Disability	out of labor force :not looking for work	A	2			Wife of HH head	Does not work does not look for work	Oyt of labour force: Does not work does not look for work	37.1	university	HH Head	35 to less than 40	94	A	A	0	0	0	0	0	0	0	0	0	0	0	0	0	0	0
47	Cairo	male	urban	urban	4	No Disablity	#NULL!	no	no	no	no	yes	no	no	no	no	The child is not transeferred for suspected delay	university	No Apaprent Disability	out of labor force :not looking for work	A	2			Wife of HH head	Does not work does not look for work	Oyt of labour force: Does not work does not look for work	25.3	university	HH Head	18 to less than 35	114	A	A	0	0	0	0	0	0	0	0	0	0	0	0	0	0	0
57	Cairo	female	urban	urban	5	No Disablity	#NULL!	no	no	no	no	no	no	no	no	no	The child is not transeferred for suspected delay	university	No Apaprent Disability	Paid work	A	3			Wife of HH head	work (paid-unpaid-his own-employer)	in labour force (employed or unemployed)	35.6	university	HH Head	35 to less than 40	135	A	A	0	0	0	0	0	0	0	0	0	0	0	0	0	0	0
60	Cairo	female	urban	urban	4	No Disablity	#NULL!	no	no	no	no	no	no	no	no	no	The child is not transeferred for suspected delay	university	No Apaprent Disability	out of labor force :not looking for work	A	2			Wife of HH head	Does not work does not look for work	Oyt of labour force: Does not work does not look for work	26.6	university	HH Head	18 to less than 35	143	A	A	0	0	0	0	0	0	0	0	0	0	0	0	0	0	0
61	Cairo	female	urban	urban	4	No Disablity	#NULL!	no	no	no	no	no	no	no	no	no	The child is not transeferred for suspected delay	university	No Apaprent Disability	out of labor force :not looking for work	A	2			Wife of HH head	Does not work does not look for work	Oyt of labour force: Does not work does not look for work	29.4	university	HH Head	18 to less than 35	144	A	A	0	0	0	0	0	0	0	0	0	0	0	0	0	0	0
64	Cairo	male	urban	urban	4	No Disablity	#NULL!	no	no	no	no	no	no	no	no	no	The child is not transeferred for suspected delay	university	No Apaprent Disability	out of labor force :not looking for work	A	2			Wife of HH head	Does not work does not look for work	Oyt of labour force: Does not work does not look for work	24.2	university	HH Head	18 to less than 35	153	A	A	0	0	0	0	0	0	0	0	0	0	0	0	0	0	0
65	Cairo	male	urban	urban	4	No Disablity	#NULL!	no	no	no	no	no	no	no	no	no	The child is not transeferred for suspected delay	university	No Apaprent Disability	out of labor force :not looking for work	A	2			Wife of HH head	Does not work does not look for work	Oyt of labour force: Does not work does not look for work	26.3	university	HH Head	18 to less than 35	154	A	A	0	0	0	0	0	0	0	0	0	0	0	0	0	0	0
70	Cairo	male	urban	urban	5	No Disablity	#NULL!	no	no	no	no	yes	no	no	no	no	The child is not transeferred for suspected delay	university	No Apaprent Disability	Paid work	A	1			Wife of HH head	work (paid-unpaid-his own-employer)	in labour force (employed or unemployed)	36.4	university	HH Head	35 to less than 40	165	A	A	0	0	0	0	0	0	0	0	0	0	0	0	0	0	0
74	Cairo	male	urban	urban	4	No Disablity	#NULL!	no	no	no	no	yes	no	no	no	no	The child is not transeferred for suspected delay	university	No Apaprent Disability	Paid work	A	2			Wife of HH head	work (paid-unpaid-his own-employer)	in labour force (employed or unemployed)	30.6	post grduate	HH Head	18 to less than 35	174	A	A	0	0	0	0	0	0	0	0	0	0	0	0	0	0	0
82	Cairo	female	urban	urban	5	No Disablity	#NULL!	no	no	no	no	no	no	no	no	no	The child is not transeferred for suspected delay	university	No Apaprent Disability	out of labor force :not looking for work	A	3			Wife of HH head	Does not work does not look for work	Oyt of labour force: Does not work does not look for work	33	university	HH Head	18 to less than 35	194	A	A	0	0	0	0	0	0	0	0	0	0	0	0	0	0	0
83	Cairo	male	urban	urban	5	No Disablity	#NULL!	no	no	no	no	no	no	no	no	no	The child is not transeferred for suspected delay	university	No Apaprent Disability	out of labor force :not looking for work	A	3			Wife of HH head	Does not work does not look for work	Oyt of labour force: Does not work does not look for work	34.7	university	HH Head	18 to less than 35	195	A	A	0	0	0	0	0	0	0	0	0	0	0	0	0	0	0
93	Cairo	female	urban	urban	6	No Disablity	#NULL!	no	no	no	no	yes	no	no	yes	no	The child is not transeferred for suspected delay	university	No Apaprent Disability	Paid work	A	3			Wife of HH head	work (paid-unpaid-his own-employer)	in labour force (employed or unemployed)	34.8	university	HH Head	18 to less than 35	215	A	A	0	0	0	0	0	0	0	0	0	0	0	0	0	0	0
99	Cairo	male	urban	urban	5	No Disablity	#NULL!	no	no	no	no	no	no	no	no	no	The child is not transeferred for suspected delay	university	No Apaprent Disability	out of labor force :not looking for work	A	3			Wife of HH head	Does not work does not look for work	Oyt of labour force: Does not work does not look for work	27.4	university	HH Head	18 to less than 35	225	A	A	0	0	0	0	0	0	0	0	0	0	0	0	0	0	0
105	Cairo	female	urban	urban	7	No Disablity	#NULL!	no	no	no	no	yes	no	no	no	no	The child is not transeferred for suspected delay	High School and technical	No Apaprent Disability	out of labor force :not looking for work	A	3			Wife of HH head	Does not work does not look for work	Oyt of labour force: Does not work does not look for work	31.7	Prep	HH Head	18 to less than 35	236	A	A	0	0	0	0	0	0	0	0	0	0	0	0	0	0	0
106	Cairo	female	urban	urban	7	No Disablity	#NULL!	no	no	no	no	no	no	no	yes	no	The child is not transeferred for suspected delay	High School and technical	No Apaprent Disability	out of labor force :not looking for work	A	3			Wife of HH head	Does not work does not look for work	Oyt of labour force: Does not work does not look for work	34.8	Prep	HH Head	18 to less than 35	237	A	A	0	0	0	0	0	0	0	0	0	0	0	0	0	0	0
111	Cairo	female	urban	urban	7	No Disablity	#NULL!	no	no	no	no	no	no	no	no	no	The child is not transeferred for suspected delay	university	No Apaprent Disability	out of labor force :not looking for work	A	3			Wife of HH head	Does not work does not look for work	Oyt of labour force: Does not work does not look for work	33.8	Prep	HH Head	18 to less than 35	245	A	A	0	0	0	0	0	0	0	0	0	0	0	0	0	0	0
117	Cairo	male	urban	urban	6	No Disablity	#NULL!	no	no	no	no	no	no	no	yes	no	The child is transferred for suspected delay	High School and technical	No Apaprent Disability	out of labor force :not looking for work	A	3			Wife of HH head	Does not work does not look for work	Oyt of labour force: Does not work does not look for work	24	university	HH Head	18 to less than 35	254	A	A	0	0	0	0	0	0	0	0	0	0	0	0	0	0	0
118	Cairo	male	urban	urban	6	No Disablity	#NULL!	no	no	no	no	no	no	no	no	no	The child is not transeferred for suspected delay	High School and technical	No Apaprent Disability	out of labor force :not looking for work	A	3			Wife of HH head	Does not work does not look for work	Oyt of labour force: Does not work does not look for work	25.7	university	HH Head	18 to less than 35	255	A	A	0	0	0	0	0	0	0	0	0	0	0	0	0	0	0
123	Cairo	female	urban	urban	4	No Disablity	#NULL!	no	no	no	no	no	no	no	no	no	The child is not transeferred for suspected delay	university	No Apaprent Disability	out of labor force :not looking for work	A	2			Wife of HH head	Does not work does not look for work	Oyt of labour force: Does not work does not look for work	20.1	university	HH Head	18 to less than 35	264	A	A	0	0	0	0	0	0	0	0	0	0	0	0	0	0	0
132	Cairo	male	urban	urban	5	No Disablity	#NULL!	no	no	no	no	yes	no	no	no	no	The child is not transeferred for suspected delay	High School and technical	No Apaprent Disability	out of labor force :not looking for work	A	2			Wife of HH head	Does not work does not look for work	Oyt of labour force: Does not work does not look for work	28.8	university	HH Head	18 to less than 35	283	A	A	0	0	0	0	0	0	0	0	0	0	0	0	0	0	0
133	Cairo	male	urban	urban	5	No Disablity	#NULL!	no	no	no	no	no	no	no	no	no	The child is not transeferred for suspected delay	High School and technical	No Apaprent Disability	out of labor force :not looking for work	A	2			Wife of HH head	Does not work does not look for work	Oyt of labour force: Does not work does not look for work	31.3	university	HH Head	18 to less than 35	284	A	A	0	0	0	0	0	0	0	0	0	0	0	0	0	0	0
139	Cairo	male	urban	urban	5	No Disablity	#NULL!	no	no	no	no	no	no	no	no	no	The child is not transeferred for suspected delay	university	No Apaprent Disability	out of labor force :not looking for work	A	2			Wife of HH head	Does not work does not look for work	Oyt of labour force: Does not work does not look for work	33.4	university	HH Head	18 to less than 35	295	A	A	0	0	0	0	0	0	0	0	0	0	0	0	0	0	0
144	Cairo	female	urban	urban	6	No Disablity	#NULL!	no	no	no	no	no	no	no	no	no	The child is transferred for suspected delay	High School and technical	No Apaprent Disability	out of labor force :not looking for work	A	4			Wife of HH head	Does not work does not look for work	Oyt of labour force: Does not work does not look for work	26.8	High School and technical	HH Head	18 to less than 35	305	A	A	0	0	0	yes	0	0	0	0	0	0	0	0	0	0	0
145	Cairo	female	urban	urban	6	No Disablity	#NULL!	yes	no	no	no	no	no	no	yes	no	The child is not transeferred for suspected delay	High School and technical	No Apaprent Disability	out of labor force :not looking for work	A	4			Wife of HH head	Does not work does not look for work	Oyt of labour force: Does not work does not look for work	30.5	High School and technical	HH Head	18 to less than 35	306	A	A	0	0	0	0	0	0	0	0	0	0	0	0	0	0	0
158	Cairo	male	urban	urban	6	No Disablity	#NULL!	no	no	no	no	yes	no	no	yes	no	The child is not transeferred for suspected delay	Above intermediate	No Apaprent Disability	out of labor force :not looking for work	A	2			Wife of HH head	Does not work does not look for work	Oyt of labour force: Does not work does not look for work	33.8	Prep	HH Head	18 to less than 35	326	A	A	0	0	0	0	0	0	0	0	0	0	0	0	0	0	0
162	Cairo	female	urban	urban	4	Disable	#NULL!	yes	no	no	no	yes	no	no	yes	no	The child is not transeferred for suspected delay	university	No Apaprent Disability	out of labor force :not looking for work	A	2			Wife of HH head	Does not work does not look for work	Oyt of labour force: Does not work does not look for work	24.3	university	HH Head	18 to less than 35	334	A	A	0	0	0	0	0	0	0	0	0	0	0	0	0	0	0
165	Cairo	male	urban	urban	4	No Disablity	#NULL!	no	no	no	no	no	no	no	no	no	The child is not transeferred for suspected delay	Prep	No Apaprent Disability	out of labor force :not looking for work	A	1			Wife of HH head	Does not work does not look for work	Oyt of labour force: Does not work does not look for work	16.8	High School and technical	HH Head	15 to less than 18	343	A	A	0	0	0	0	0	0	0	0	0	0	0	0	0	0	0
180	Cairo	male	urban	urban	7	No Disablity	#NULL!	no	no	no	no	no	no	no	no	no	The child is not transeferred for suspected delay	Read and write	No Apaprent Disability	out of labor force :not looking for work	A	3			Wife of HH head	Does not work does not look for work	Oyt of labour force: Does not work does not look for work	25.8	High School and technical	HH Head	18 to less than 35	376	A	A	0	0	0	0	0	0	0	0	0	0	0	0	0	0	0
181	Cairo	female	urban	urban	7	No Disablity	#NULL!	no	no	no	yes	yes	no	no	no	no	The child is transferred for suspected delay	Read and write	No Apaprent Disability	out of labor force :not looking for work	A	3			Wife of HH head	Does not work does not look for work	Oyt of labour force: Does not work does not look for work	26.8	High School and technical	HH Head	18 to less than 35	377	A	A	yes	0	0	yes	0	0	0	0	0	0	0	0	0	0	0
185	Cairo	male	urban	urban	4	Disable	#NULL!	no	no	no	no	yes	no	no	yes	no	The child is not transeferred for suspected delay	university	No Apaprent Disability	out of labor force :not looking for work	A	2			Wife of HH head	Does not work does not look for work	Oyt of labour force: Does not work does not look for work	28.3	university	HH Head	18 to less than 35	384	A	A	0	0	0	0	0	0	0	0	0	0	0	0	0	0	0
188	Cairo	male	urban	urban	5	No Disablity	#NULL!	no	no	no	no	no	no	no	no	no	The child is not transeferred for suspected delay	university	No Apaprent Disability	out of labor force :not looking for work	A	2			Wife of HH head	Does not work does not look for work	Oyt of labour force: Does not work does not look for work	22	university	HH Head	18 to less than 35	393	A	A	0	0	0	0	0	0	0	0	0	0	0	0	0	0	0
189	Cairo	female	urban	urban	5	No Disablity	#NULL!	no	no	no	no	no	no	no	yes	no	The child is not transeferred for suspected delay	university	No Apaprent Disability	out of labor force :not looking for work	A	2			Wife of HH head	Does not work does not look for work	Oyt of labour force: Does not work does not look for work	23.1	university	HH Head	18 to less than 35	394	A	A	0	0	0	0	0	0	0	0	0	0	0	0	0	0	0
199	Cairo	male	urban	urban	5	No Disablity	#NULL!	no	no	no	no	yes	no	no	no	no	The child is not transeferred for suspected delay	university	No Apaprent Disability	Paid work	A	3			Wife of HH head	work (paid-unpaid-his own-employer)	in labour force (employed or unemployed)	32.1	university	HH Head	18 to less than 35	414	A	A	0	0	0	0	0	0	0	0	0	0	0	0	0	0	0
200	Cairo	male	urban	urban	5	No Disablity	#NULL!	no	no	no	no	yes	no	no	yes	no	The child is not transeferred for suspected delay	university	No Apaprent Disability	Paid work	A	3			Wife of HH head	work (paid-unpaid-his own-employer)	in labour force (employed or unemployed)	33.9	university	HH Head	18 to less than 35	415	A	A	0	0	0	0	0	0	0	0	0	0	0	0	0	0	0
218	Cairo	female	urban	urban	3	No Disablity	#NULL!	no	no	no	no	no	no	no	no	no	The child is not transeferred for suspected delay	university	No Apaprent Disability	out of labor force :not looking for work	A	1			Wife of HH head	Does not work does not look for work	Oyt of labour force: Does not work does not look for work	24.8	university	HH Head	18 to less than 35	453	A	A	0	0	0	0	0	0	0	0	0	0	0	0	0	0	0
221	Cairo	male	urban	urban	3	No Disablity	#NULL!	no	no	no	no	yes	no	no	yes	no	The child is not transeferred for suspected delay	university	No Apaprent Disability	out of labor force :not looking for work	A	1			Wife of HH head	Does not work does not look for work	Oyt of labour force: Does not work does not look for work	27	university	HH Head	18 to less than 35	463	A	A	0	0	0	0	0	0	0	0	0	0	0	0	0	0	0
230	Cairo	male	urban	urban	5	No Disablity	#NULL!	no	no	no	no	yes	no	no	no	no	The child is not transeferred for suspected delay	university	No Apaprent Disability	out of labor force :not looking for work	A	2			Wife of HH head	Does not work does not look for work	Oyt of labour force: Does not work does not look for work	21.2	university	HH Head	18 to less than 35	483	A	A	0	0	0	0	0	0	0	0	0	0	0	0	0	0	0
231	Cairo	male	urban	urban	5	No Disablity	#NULL!	no	no	no	no	yes	no	no	no	no	The child is not transeferred for suspected delay	university	No Apaprent Disability	out of labor force :not looking for work	A	2			Wife of HH head	Does not work does not look for work	Oyt of labour force: Does not work does not look for work	23.7	university	HH Head	18 to less than 35	484	A	A	0	0	0	0	0	0	0	0	0	0	0	0	0	0	0
235	Cairo	male	urban	urban	3	No Disablity	#NULL!	no	no	no	yes	yes	no	no	no	no	The child is not transeferred for suspected delay	High School and technical	No Apaprent Disability	out of labor force :not looking for work	A	1			Wife of HH head	Does not work does not look for work	Oyt of labour force: Does not work does not look for work	30.6	university	HH Head	18 to less than 35	493	A	A	0	0	0	0	0	0	0	0	0	0	0	0	0	0	0
239	Cairo	male	urban	urban	4	No Disablity	#NULL!	no	no	no	no	no	no	no	no	no	The child is not transeferred for suspected delay	university	No Apaprent Disability	Paid work	A	2			Wife of HH head	work (paid-unpaid-his own-employer)	in labour force (employed or unemployed)	37.7	university	HH Head	35 to less than 40	504	A	A	0	0	0	0	0	0	0	0	0	0	0	0	0	0	0
255	Cairo	female	urban	urban	6	No Disablity	#NULL!	no	no	no	no	no	no	no	no	no	The child is not transeferred for suspected delay	High School and technical	No Apaprent Disability	out of labor force :not looking for work	A	1			Wife of HH head	Does not work does not look for work	Oyt of labour force: Does not work does not look for work	33.9	university	HH Head	18 to less than 35	536	A	A	0	0	0	0	0	0	0	0	0	0	0	0	0	0	0
259	Cairo	male	urban	urban	5	No Disablity	#NULL!	no	no	no	no	no	no	no	no	no	The child is not transeferred for suspected delay	university	No Apaprent Disability	Paid work	A	2			Wife of HH head	work (paid-unpaid-his own-employer)	in labour force (employed or unemployed)	32.5	university	HH Head	18 to less than 35	544	A	A	0	0	0	0	0	0	0	0	0	0	0	0	0	0	0
269	Cairo	female	urban	urban	4	No Disablity	#NULL!	no	no	no	no	no	no	no	no	no	The child is not transeferred for suspected delay	Read and write	No Apaprent Disability	out of labor force :not looking for work	A	2			Wife of HH head	Does not work does not look for work	Oyt of labour force: Does not work does not look for work	23.8	university	HH Head	18 to less than 35	563	A	A	0	0	0	0	0	0	0	0	0	0	0	0	0	0	0
270	Cairo	female	urban	urban	4	No Disablity	#NULL!	no	no	no	no	no	no	no	no	no	The child is not transeferred for suspected delay	Read and write	No Apaprent Disability	out of labor force :not looking for work	A	2			Wife of HH head	Does not work does not look for work	Oyt of labour force: Does not work does not look for work	27.1	university	HH Head	18 to less than 35	564	A	A	0	0	0	0	0	0	0	0	0	0	0	0	0	0	0
280	Cairo	male	urban	urban	5	No Disablity	#NULL!	no	yes	no	no	no	no	no	no	no	The child is not transeferred for suspected delay	High School and technical	No Apaprent Disability	out of labor force :not looking for work	A	2			Wife of HH head	Does not work does not look for work	Oyt of labour force: Does not work does not look for work	36.8	Above intermediate	HH Head	35 to less than 40	585	A	A	0	0	0	0	0	0	0	0	0	0	0	0	0	0	0
283	Cairo	male	urban	urban	4	No Disablity	#NULL!	no	yes	no	no	no	no	no	no	no	The child is not transeferred for suspected delay	Above intermediate	No Apaprent Disability	out of labor force :not looking for work	A	2			Wife of HH head	Does not work does not look for work	Oyt of labour force: Does not work does not look for work	23.8	High School and technical	HH Head	18 to less than 35	593	A	A	0	0	0	0	0	0	0	0	0	0	0	0	0	0	0
284	Cairo	male	urban	urban	4	No Disablity	#NULL!	no	yes	no	no	no	no	no	no	no	The child is not transeferred for suspected delay	Above intermediate	No Apaprent Disability	out of labor force :not looking for work	A	2			Wife of HH head	Does not work does not look for work	Oyt of labour force: Does not work does not look for work	27.3	High School and technical	HH Head	18 to less than 35	594	A	A	0	0	0	0	0	0	0	0	0	0	0	0	0	0	0
287	Cairo	female	urban	urban	4	No Disablity	#NULL!	no	no	no	no	no	no	no	no	no	The child is not transeferred for suspected delay	Prep	No Apaprent Disability	out of labor force :not looking for work	A	2			Wife of HH head	Does not work does not look for work	Oyt of labour force: Does not work does not look for work	19.7	university	HH Head	18 to less than 35	603	A	A	0	0	0	0	0	0	0	0	0	0	0	0	0	0	0
288	Cairo	female	urban	urban	4	No Disablity	#NULL!	no	no	no	no	yes	no	no	yes	no	The child is not transeferred for suspected delay	Prep	No Apaprent Disability	out of labor force :not looking for work	A	2			Wife of HH head	Does not work does not look for work	Oyt of labour force: Does not work does not look for work	20.3	university	HH Head	18 to less than 35	604	A	A	0	0	0	0	0	0	0	0	0	0	0	0	0	0	0
291	Cairo	male	urban	urban	4	No Disablity	#NULL!	no	no	no	no	no	no	no	no	no	The child is not transeferred for suspected delay	Illeterate	No Apaprent Disability	out of labor force :not looking for work	A	2			Wife of HH head	Does not work does not look for work	Oyt of labour force: Does not work does not look for work	19.1	Read and write	HH Head	18 to less than 35	613	A	A	0	0	0	0	0	0	0	0	0	0	0	0	0	0	0
292	Cairo	female	urban	urban	4	No Disablity	#NULL!	no	no	no	no	no	no	no	no	no	The child is not transeferred for suspected delay	Illeterate	No Apaprent Disability	out of labor force :not looking for work	A	2			Wife of HH head	Does not work does not look for work	Oyt of labour force: Does not work does not look for work	20.6	Read and write	HH Head	18 to less than 35	614	A	A	0	0	0	0	0	0	0	0	0	0	0	0	0	0	0
295	Cairo	female	urban	urban	4	No Disablity	#NULL!	no	yes	no	no	no	no	no	no	no	The child is not transeferred for suspected delay	university	No Apaprent Disability	Paid work	A	2			Wife of HH head	work (paid-unpaid-his own-employer)	in labour force (employed or unemployed)	28.7	High School and technical	HH Head	18 to less than 35	623	A	A	0	0	0	0	0	0	0	0	0	0	0	0	0	0	0
296	Cairo	male	urban	urban	4	No Disablity	#NULL!	no	yes	no	no	yes	no	no	no	no	The child is not transeferred for suspected delay	university	No Apaprent Disability	Paid work	A	2			Wife of HH head	work (paid-unpaid-his own-employer)	in labour force (employed or unemployed)	30.8	High School and technical	HH Head	18 to less than 35	624	A	A	0	0	0	0	0	0	0	0	0	0	0	0	0	0	0
299	Cairo	male	urban	urban	5	No Disablity	#NULL!	no	no	no	no	no	no	no	no	no	The child is not transeferred for suspected delay	university	No Apaprent Disability	out of labor force :not looking for work	A	1			Wife of HH head	Does not work does not look for work	Oyt of labour force: Does not work does not look for work	28.6	university	HH Head	18 to less than 35	633	A	Q	0	0	0	0	0	0	0	0	0	0	0	0	0	0	0
306	Cairo	female	urban	urban	6	No Disablity	#NULL!	no	yes	no	no	no	no	no	no	no	The child is not transeferred for suspected delay	Read and write	No Apaprent Disability	out of labor force :not looking for work	A	2			Wife of HH head	Does not work does not look for work	Oyt of labour force: Does not work does not look for work	24.8	High School and technical	HH Head	18 to less than 35	645	A	A	0	0	0	0	0	0	0	0	0	0	0	0	0	0	0
307	Cairo	female	urban	urban	6	No Disablity	#NULL!	no	yes	no	no	no	no	no	no	no	The child is not transeferred for suspected delay	Read and write	No Apaprent Disability	out of labor force :not looking for work	A	2			Wife of HH head	Does not work does not look for work	Oyt of labour force: Does not work does not look for work	26.3	High School and technical	HH Head	18 to less than 35	646	A	A	0	0	0	0	0	0	0	0	0	0	0	0	0	0	0
314	Cairo	male	urban	urban	4	No Disablity	#NULL!	no	no	no	no	no	no	no	no	no	The child is not transeferred for suspected delay	Prep	No Apaprent Disability	out of labor force :not looking for work	A	2			Wife of HH head	Does not work does not look for work	Oyt of labour force: Does not work does not look for work	22.8	Prep	HH Head	18 to less than 35	663	A	A	0	0	0	0	0	0	0	0	0	0	0	0	0	0	0
315	Cairo	female	urban	urban	4	No Disablity	#NULL!	no	no	no	no	no	no	no	no	no	The child is not transeferred for suspected delay	Prep	No Apaprent Disability	out of labor force :not looking for work	A	2			Wife of HH head	Does not work does not look for work	Oyt of labour force: Does not work does not look for work	23.8	Prep	HH Head	18 to less than 35	664	A	A	0	0	0	0	0	0	0	0	0	0	0	0	0	0	0
324	Cairo	female	urban	urban	5	No Disablity	#NULL!	no	yes	no	no	no	no	no	no	no	The child is not transeferred for suspected delay	Illeterate	No Apaprent Disability	out of labor force :not looking for work	A	2			Wife of HH head	Does not work does not look for work	Oyt of labour force: Does not work does not look for work	31.3	Illeterate	HH Head	18 to less than 35	685	A	A	0	0	0	0	0	0	0	0	0	0	0	0	0	0	0
327	Cairo	male	urban	urban	3	No Disablity	#NULL!	no	yes	no	no	yes	no	no	no	no	The child is not transeferred for suspected delay	university	No Apaprent Disability	out of labor force :not looking for work	A	1			Wife of HH head	Does not work does not look for work	Oyt of labour force: Does not work does not look for work	33.8	Prep	HH Head	18 to less than 35	693	A	A	0	0	0	0	0	0	0	0	0	0	0	0	0	0	0
330	Cairo	male	urban	urban	4	No Disablity	#NULL!	no	yes	no	no	no	no	no	no	no	The child is not transeferred for suspected delay	High School and technical	No Apaprent Disability	out of labor force :not looking for work	A	2			Wife of HH head	Does not work does not look for work	Oyt of labour force: Does not work does not look for work	22.5	High School and technical	HH Head	18 to less than 35	703	A	A	0	0	0	0	0	0	0	0	0	0	0	0	0	0	0
331	Cairo	male	urban	urban	4	No Disablity	#NULL!	no	yes	no	no	no	no	no	no	no	The child is not transeferred for suspected delay	High School and technical	No Apaprent Disability	out of labor force :not looking for work	A	2			Wife of HH head	Does not work does not look for work	Oyt of labour force: Does not work does not look for work	25.3	High School and technical	HH Head	18 to less than 35	704	A	A	0	0	0	0	0	0	0	0	0	0	0	0	0	0	0
335	Cairo	male	urban	urban	5	No Disablity	#NULL!	no	yes	no	no	no	no	no	no	no	The child is transferred for suspected delay	Read and write	No Apaprent Disability	out of labor force :not looking for work	A	3			Wife of HH head	Does not work does not look for work	Oyt of labour force: Does not work does not look for work	31.3	High School and technical	HH Head	18 to less than 35	714	A	A	0	0	0	0	0	0	0	0	0	yes	yes	yes	0	0	yes
336	Cairo	female	urban	urban	5	No Disablity	#NULL!	no	yes	no	no	no	no	no	no	no	The child is transferred for suspected delay	Read and write	No Apaprent Disability	out of labor force :not looking for work	A	3			Wife of HH head	Does not work does not look for work	Oyt of labour force: Does not work does not look for work	34.7	High School and technical	HH Head	18 to less than 35	715	A	A	0	0	yes	yes	yes	0	0	0	yes	0	0	0	0	0	0
344	Cairo	male	urban	urban	5	No Disablity	#NULL!	no	no	no	no	no	no	no	no	no	The child is transferred for suspected delay	Read and write	No Apaprent Disability	out of labor force :not looking for work	A	2			Wife of HH head	Does not work does not look for work	Oyt of labour force: Does not work does not look for work	26.8	High School and technical	HH Head	18 to less than 35	735	A	A	0	0	0	yes	0	0	0	yes	yes	0	0	0	0	0	0
354	Cairo	female	urban	urban	4	No Disablity	#NULL!	no	no	no	no	no	no	no	no	no	The child is not transeferred for suspected delay	High School and technical	No Apaprent Disability	out of labor force :not looking for work	A	1			other relationship type	Does not work does not look for work	Oyt of labour force: Does not work does not look for work	17.8	the child has no father in the HH	the child has no mother is not in the HH	15 to less than 18	754	99	#N/A	0	0	0	0	0	0	0	0	0	0	0	0	0	0	0
363	Cairo	male	urban	urban	4	No Disablity	#NULL!	no	no	no	no	no	no	no	no	no	The child is not transeferred for suspected delay	university	No Apaprent Disability	out of labor force :not looking for work	A	2			Wife of HH head	Does not work does not look for work	Oyt of labour force: Does not work does not look for work	35.7	university	HH Head	35 to less than 40	774	A	A	0	0	0	0	0	0	0	0	0	0	0	0	0	0	0
368	Cairo	female	urban	urban	5	No Disablity	#NULL!	no	no	no	no	no	no	no	no	no	The child is not transeferred for suspected delay	university	No Apaprent Disability	out of labor force :not looking for work	A	3			Wife of HH head	Does not work does not look for work	Oyt of labour force: Does not work does not look for work	32.1	university	HH Head	18 to less than 35	785	A	A	0	0	0	0	0	0	0	0	0	0	0	0	0	0	0
371	Cairo	female	urban	urban	3	No Disablity	#NULL!	no	no	no	no	no	no	no	no	no	The child is not transeferred for suspected delay	4 years istitute	No Apaprent Disability	out of labor force :not looking for work	A	1			Wife of HH head	Does not work does not look for work	Oyt of labour force: Does not work does not look for work	28.5	High School and technical	HH Head	18 to less than 35	793	A	A	0	0	0	0	0	0	0	0	0	0	0	0	0	0	0
378	Cairo	male	urban	urban	6	No Disablity	#NULL!	no	no	no	no	no	no	no	no	no	The child is not transeferred for suspected delay	Prep	No Apaprent Disability	out of labor force :not looking for work	A	4			Wife of HH head	Does not work does not look for work	Oyt of labour force: Does not work does not look for work	29.3	Above intermediate	HH Head	18 to less than 35	815	A	A	0	0	0	0	0	0	0	0	0	0	0	0	0	0	0
379	Cairo	female	urban	urban	6	No Disablity	#NULL!	no	no	no	no	no	no	no	no	no	The child is not transeferred for suspected delay	Prep	No Apaprent Disability	out of labor force :not looking for work	A	4			Wife of HH head	Does not work does not look for work	Oyt of labour force: Does not work does not look for work	31.2	Above intermediate	HH Head	18 to less than 35	816	A	A	0	0	0	0	0	0	0	0	0	0	0	0	0	0	0
390	Cairo	male	urban	urban	6	No Disablity	#NULL!	no	no	no	no	no	no	no	no	no	The child is not transeferred for suspected delay	university	No Apaprent Disability	out of labor force :not looking for work	A	4			Wife of HH head	Does not work does not look for work	Oyt of labour force: Does not work does not look for work	31.9	university	HH Head	18 to less than 35	836	A	A	0	0	0	0	0	0	0	0	0	0	0	0	0	0	0
402	Cairo	female	urban	urban	8	No Disablity	#NULL!	no	no	no	no	no	no	no	no	no	The child is not transeferred for suspected delay	4 years istitute	No Apaprent Disability	out of labor force :not looking for work	A	4			Wife of HH head	Does not work does not look for work	Oyt of labour force: Does not work does not look for work	42.1	university	HH Head	40 +	857	A	A	0	0	0	0	0	0	0	0	0	0	0	0	0	0	0
418	Cairo	female	urban	urban	3	No Disablity	#NULL!	no	no	no	no	no	no	no	no	no	The child is not transeferred for suspected delay	university	No Apaprent Disability	Paid work	A	1			Wife of HH head	work (paid-unpaid-his own-employer)	in labour force (employed or unemployed)	25.7	university	HH Head	18 to less than 35	893	A	A	0	0	0	0	0	0	0	0	0	0	0	0	0	0	0
425	Cairo	female	urban	urban	3	No Disablity	#NULL!	no	no	no	no	no	no	no	no	no	The child is not transeferred for suspected delay	university	No Apaprent Disability	Paid work	A	2			HH Head	work (paid-unpaid-his own-employer)	in labour force (employed or unemployed)	25.7	the child has no father in the HH	the child has no mother is not in the HH	18 to less than 35	912	99	#N/A	0	0	0	0	0	0	0	0	0	0	0	0	0	0	0
426	Cairo	female	urban	urban	3	No Disablity	#NULL!	no	no	no	no	no	no	no	no	no	The child is not transeferred for suspected delay	university	No Apaprent Disability	Paid work	A	2			HH Head	work (paid-unpaid-his own-employer)	in labour force (employed or unemployed)	26.8	the child has no father in the HH	the child has no mother is not in the HH	18 to less than 35	913	99	#N/A	0	0	0	0	0	0	0	0	0	0	0	0	0	0	0
429	Cairo	male	urban	urban	4	No Disablity	#NULL!	no	no	no	no	no	no	no	no	no	The child is not transeferred for suspected delay	university	No Apaprent Disability	out of labor force :not looking for work	A	1			Wife of HH head	Does not work does not look for work	Oyt of labour force: Does not work does not look for work	23.8	university	HH Head	18 to less than 35	923	A	A	0	0	0	0	0	0	0	0	0	0	0	0	0	0	0
435	Cairo	female	urban	urban	5	No Disablity	#NULL!	no	no	no	no	no	no	no	no	no	The child is not transeferred for suspected delay	university	No Apaprent Disability	out of labor force :not looking for work	A	1			Wife of HH head	Does not work does not look for work	Oyt of labour force: Does not work does not look for work	30.8	university	HH Head	18 to less than 35	935	A	A	0	0	0	0	0	0	0	0	0	0	0	0	0	0	0
453	Cairo	female	urban	urban	6	No Disablity	#NULL!	no	no	no	no	no	no	no	no	no	The child is not transeferred for suspected delay	university	No Apaprent Disability	Paid work	A	4			Wife of HH head	work (paid-unpaid-his own-employer)	in labour force (employed or unemployed)	33.8	university	HH Head	18 to less than 35	976	A	A	0	0	0	0	0	0	0	0	0	0	0	0	0	0	0
456	Cairo	male	urban	urban	4	No Disablity	#NULL!	no	no	no	no	no	no	no	no	no	The child is not transeferred for suspected delay	university	No Apaprent Disability	out of labor force :not looking for work	A	2			Wife of HH head	Does not work does not look for work	Oyt of labour force: Does not work does not look for work	23.2	university	HH Head	18 to less than 35	983	A	A	0	0	0	0	0	0	0	0	0	0	0	0	0	0	0
457	Cairo	female	urban	urban	4	No Disablity	#NULL!	no	no	no	no	no	no	no	no	no	The child is not transeferred for suspected delay	university	No Apaprent Disability	out of labor force :not looking for work	A	2			Wife of HH head	Does not work does not look for work	Oyt of labour force: Does not work does not look for work	25.3	university	HH Head	18 to less than 35	984	A	A	0	0	0	0	0	0	0	0	0	0	0	0	0	0	0
461	Cairo	male	urban	urban	4	No Disablity	#NULL!	no	no	no	no	no	no	no	no	no	The child is not transeferred for suspected delay	4 years istitute	No Apaprent Disability	out of labor force :not looking for work	A	2			Wife of HH head	Does not work does not look for work	Oyt of labour force: Does not work does not look for work	23.3	4 years istitute	HH Head	18 to less than 35	994	A	A	0	0	0	0	0	0	0	0	0	0	0	0	0	0	0
464	Cairo	female	urban	urban	4	No Disablity	#NULL!	no	no	no	no	no	no	no	no	no	The child is not transeferred for suspected delay	university	No Apaprent Disability	out of labor force :not looking for work	A	1			Wife of HH head	Does not work does not look for work	Oyt of labour force: Does not work does not look for work	24.8	university	HH Head	18 to less than 35	1003	A	A	0	0	0	0	0	0	0	0	0	0	0	0	0	0	0
473	Cairo	female	urban	urban	4	No Disablity	#NULL!	no	no	no	no	no	no	no	no	no	The child is not transeferred for suspected delay	university	No Apaprent Disability	out of labor force :not looking for work	A	2			Wife of HH head	Does not work does not look for work	Oyt of labour force: Does not work does not look for work	27.7	university	HH Head	18 to less than 35	1024	A	A	0	0	0	0	0	0	0	0	0	0	0	0	0	0	0
478	Cairo	male	urban	urban	5	No Disablity	#NULL!	no	no	no	no	no	no	no	no	no	The child is not transeferred for suspected delay	university	No Apaprent Disability	out of labor force :not looking for work	A	3			Wife of HH head	Does not work does not look for work	Oyt of labour force: Does not work does not look for work	33.9	university	HH Head	18 to less than 35	1035	A	A	0	0	0	0	0	0	0	0	0	0	0	0	0	0	0
487	Cairo	female	urban	urban	5	No Disablity	#NULL!	no	no	no	no	no	no	no	no	no	The child is not transeferred for suspected delay	Prep	No Apaprent Disability	out of labor force :not looking for work	A	3			Wife of HH head	Does not work does not look for work	Oyt of labour force: Does not work does not look for work	19.3	High School and technical	HH Head	18 to less than 35	1063	A	A	0	0	0	0	0	0	0	0	0	0	0	0	0	0	0
488	Cairo	male	urban	urban	5	No Disablity	#NULL!	no	no	no	no	no	no	no	no	no	The child is not transeferred for suspected delay	Prep	No Apaprent Disability	out of labor force :not looking for work	A	3			Wife of HH head	Does not work does not look for work	Oyt of labour force: Does not work does not look for work	21.2	High School and technical	HH Head	18 to less than 35	1064	A	A	0	0	0	0	0	0	0	0	0	0	0	0	0	0	0
489	Cairo	female	urban	urban	5	No Disablity	#NULL!	no	no	no	no	no	no	no	no	no	The child is not transeferred for suspected delay	Prep	No Apaprent Disability	out of labor force :not looking for work	A	3			Wife of HH head	Does not work does not look for work	Oyt of labour force: Does not work does not look for work	22.8	High School and technical	HH Head	18 to less than 35	1065	A	A	0	0	0	0	0	0	0	0	0	0	0	0	0	0	0
499	Cairo	female	urban	urban	5	No Disablity	#NULL!	no	no	no	no	no	no	no	no	no	The child is not transeferred for suspected delay	university	No Apaprent Disability	out of labor force :not looking for work	A	1			Wife of HH head	Does not work does not look for work	Oyt of labour force: Does not work does not look for work	35.8	university	HH Head	35 to less than 40	1085	A	A	0	0	0	0	0	0	0	0	0	0	0	0	0	0	0
508	Cairo	male	urban	urban	4	No Disablity	#NULL!	no	no	no	no	no	no	no	no	no	The child is not transeferred for suspected delay	university	No Apaprent Disability	out of labor force :not looking for work	A	2			Wife of HH head	Does not work does not look for work	Oyt of labour force: Does not work does not look for work	31.7	university	HH Head	18 to less than 35	1104	A	A	0	0	0	0	0	0	0	0	0	0	0	0	0	0	0
513	Cairo	female	urban	urban	5	No Disablity	#NULL!	no	no	no	no	no	no	no	no	no	The child is not transeferred for suspected delay	university	No Apaprent Disability	Paid work	A	1			Wife of HH head	work (paid-unpaid-his own-employer)	in labour force (employed or unemployed)	42.4	university	HH Head	40 +	1115	A	A	0	0	0	0	0	0	0	0	0	0	0	0	0	0	0
518	Cairo	male	urban	urban	5	No Disablity	#NULL!	no	no	no	no	no	no	no	no	no	The child is not transeferred for suspected delay	university	No Apaprent Disability	Paid work	A	1			Wife of HH head	work (paid-unpaid-his own-employer)	in labour force (employed or unemployed)	42.8	university	HH Head	40 +	1125	A	A	0	0	0	0	0	0	0	0	0	0	0	0	0	0	0
522	Cairo	male	urban	urban	4	No Disablity	#NULL!	no	no	no	no	no	no	no	no	no	The child is not transeferred for suspected delay	university	No Apaprent Disability	out of labor force :not looking for work	A	2			Wife of HH head	Does not work does not look for work	Oyt of labour force: Does not work does not look for work	32.8	university	HH Head	18 to less than 35	1134	A	A	0	0	0	0	0	0	0	0	0	0	0	0	0	0	0
532	Cairo	female	urban	urban	4	No Disablity	#NULL!	no	no	no	no	no	no	no	no	no	The child is not transeferred for suspected delay	university	No Apaprent Disability	out of labor force :not looking for work	A	2			Wife of HH head	Does not work does not look for work	Oyt of labour force: Does not work does not look for work	29.9	post grduate	HH Head	18 to less than 35	1154	A	A	0	0	0	0	0	0	0	0	0	0	0	0	0	0	0
536	Cairo	female	urban	urban	4	No Disablity	#NULL!	no	no	no	no	no	no	no	no	no	The child is not transeferred for suspected delay	4 years istitute	No Apaprent Disability	out of labor force :not looking for work	A	2			Wife of HH head	Does not work does not look for work	Oyt of labour force: Does not work does not look for work	23.5	university	HH Head	18 to less than 35	1164	A	A	0	0	0	0	0	0	0	0	0	0	0	0	0	0	0
545	Cairo	male	urban	urban	3	No Disablity	#NULL!	no	no	no	no	yes	no	no	no	no	The child is not transeferred for suspected delay	university	No Apaprent Disability	out of labor force :not looking for work	A	1			Wife of HH head	Does not work does not look for work	Oyt of labour force: Does not work does not look for work	24.8	university	HH Head	18 to less than 35	1183	A	A	0	0	0	0	0	0	0	0	0	0	0	0	0	0	0
548	Cairo	female	urban	urban	4	No Disablity	#NULL!	no	no	no	no	yes	no	no	no	no	The child is not transeferred for suspected delay	university	No Apaprent Disability	out of labor force :not looking for work	A	2			Wife of HH head	Does not work does not look for work	Oyt of labour force: Does not work does not look for work	23.1	university	HH Head	18 to less than 35	1193	A	A	0	0	0	0	0	0	0	0	0	0	0	0	0	0	0
549	Cairo	male	urban	urban	4	No Disablity	#NULL!	no	no	no	no	yes	no	no	no	no	The child is not transeferred for suspected delay	university	No Apaprent Disability	out of labor force :not looking for work	A	2			Wife of HH head	Does not work does not look for work	Oyt of labour force: Does not work does not look for work	25.8	university	HH Head	18 to less than 35	1194	A	A	0	0	0	0	0	0	0	0	0	0	0	0	0	0	0
553	Cairo	male	urban	urban	4	No Disablity	#NULL!	no	no	no	no	no	no	no	no	no	The child is not transeferred for suspected delay	university	No Apaprent Disability	Paid work	A	2			Wife of HH head	work (paid-unpaid-his own-employer)	in labour force (employed or unemployed)	30.8	university	HH Head	18 to less than 35	1204	A	A	0	0	0	0	0	0	0	0	0	0	0	0	0	0	0
557	Cairo	female	urban	urban	4	No Disablity	#NULL!	no	no	no	no	no	no	no	no	no	The child is not transeferred for suspected delay	university	No Apaprent Disability	out of labor force :not looking for work	A	2			Wife of HH head	Does not work does not look for work	Oyt of labour force: Does not work does not look for work	29.3	university	HH Head	18 to less than 35	1214	A	A	0	0	0	0	0	0	0	0	0	0	0	0	0	0	0
560	Cairo	male	urban	urban	3	No Disablity	#NULL!	no	no	no	no	no	no	no	no	no	The child is not transeferred for suspected delay	university	No Apaprent Disability	out of labor force :not looking for work	A	1			Wife of HH head	Does not work does not look for work	Oyt of labour force: Does not work does not look for work	32.1	university	HH Head	18 to less than 35	1223	A	A	0	0	0	0	0	0	0	0	0	0	0	0	0	0	0
565	Cairo	male	urban	urban	5	No Disablity	#NULL!	no	no	no	no	no	no	no	no	no	The child is not transeferred for suspected delay	university	No Apaprent Disability	out of labor force :not looking for work	A	2			Wife of HH head	Does not work does not look for work	Oyt of labour force: Does not work does not look for work	29	university	HH Head	18 to less than 35	1235	A	A	0	0	0	0	0	0	0	0	0	0	0	0	0	0	0
571	Cairo	male	urban	urban	3	No Disablity	#NULL!	no	no	no	no	no	no	no	no	no	The child is not transeferred for suspected delay	university	No Apaprent Disability	out of labor force :not looking for work	A	1			Wife of HH head	Does not work does not look for work	Oyt of labour force: Does not work does not look for work	29.4	university	HH Head	18 to less than 35	1253	A	A	0	0	0	0	0	0	0	0	0	0	0	0	0	0	0
574	Cairo	female	urban	urban	3	No Disablity	#NULL!	no	no	no	no	no	no	no	no	no	The child is not transeferred for suspected delay	university	No Apaprent Disability	out of labor force :not looking for work	A	1			Wife of HH head	Does not work does not look for work	Oyt of labour force: Does not work does not look for work	30.8	university	HH Head	18 to less than 35	1263	A	A	0	0	0	0	0	0	0	0	0	0	0	0	0	0	0
578	Cairo	female	urban	urban	5	No Disablity	#NULL!	no	no	no	no	no	no	no	no	no	The child is not transeferred for suspected delay	university	No Apaprent Disability	out of labor force :not looking for work	A	2			Wife of HH head	Does not work does not look for work	Oyt of labour force: Does not work does not look for work	28.8	university	HH Head	18 to less than 35	1274	A	A	0	0	0	0	0	0	0	0	0	0	0	0	0	0	0
579	Cairo	male	urban	urban	5	No Disablity	#NULL!	no	no	no	no	no	no	no	no	no	The child is not transeferred for suspected delay	university	No Apaprent Disability	out of labor force :not looking for work	A	2			Wife of HH head	Does not work does not look for work	Oyt of labour force: Does not work does not look for work	32.8	university	HH Head	18 to less than 35	1275	A	A	0	0	0	0	0	0	0	0	0	0	0	0	0	0	0
582	Cairo	male	urban	urban	4	No Disablity	#NULL!	no	no	no	no	no	no	no	no	no	The child is not transeferred for suspected delay	university	No Apaprent Disability	out of labor force :not looking for work	A	1			Wife of HH head	Does not work does not look for work	Oyt of labour force: Does not work does not look for work	26.7	university	HH Head	18 to less than 35	1283	A	A	0	0	0	0	0	0	0	0	0	0	0	0	0	0	0
587	Cairo	female	urban	urban	4	No Disablity	#NULL!	no	no	no	no	no	no	no	no	no	The child is not transeferred for suspected delay	university	No Apaprent Disability	Paid work	A	1			Wife of HH head	work (paid-unpaid-his own-employer)	in labour force (employed or unemployed)	34.3	university	HH Head	18 to less than 35	1294	A	A	0	0	0	0	0	0	0	0	0	0	0	0	0	0	0
592	Cairo	male	urban	urban	5	No Disablity	#NULL!	no	no	no	no	no	no	no	no	no	The child is not transeferred for suspected delay	university	No Apaprent Disability	Paid work	A	2			Wife of HH head	work (paid-unpaid-his own-employer)	in labour force (employed or unemployed)	33.3	university	HH Head	18 to less than 35	1305	A	A	0	0	0	0	0	0	0	0	0	0	0	0	0	0	0
595	Cairo	male	urban	urban	3	No Disablity	#NULL!	no	no	no	no	no	no	no	no	no	The child is not transeferred for suspected delay	university	No Apaprent Disability	out of labor force :not looking for work	A	1			Wife of HH head	Does not work does not look for work	Oyt of labour force: Does not work does not look for work	23.8	university	HH Head	18 to less than 35	1313	A	A	0	0	0	0	0	0	0	0	0	0	0	0	0	0	0
598	Cairo	male	urban	urban	4	No Disablity	#NULL!	no	no	no	no	no	no	no	no	no	The child is not transeferred for suspected delay	university	No Apaprent Disability	out of labor force :not looking for work	A	2			Wife of HH head	Does not work does not look for work	Oyt of labour force: Does not work does not look for work	27.1	university	HH Head	18 to less than 35	1323	A	A	0	0	0	0	0	0	0	0	0	0	0	0	0	0	0
599	Cairo	female	urban	urban	4	No Disablity	#NULL!	no	no	no	no	no	no	no	no	no	The child is not transeferred for suspected delay	university	No Apaprent Disability	out of labor force :not looking for work	A	2			Wife of HH head	Does not work does not look for work	Oyt of labour force: Does not work does not look for work	27.4	university	HH Head	18 to less than 35	1324	A	A	0	0	0	0	0	0	0	0	0	0	0	0	0	0	0
608	Cairo	male	urban	urban	9	No Disablity	#NULL!	no	no	no	no	no	no	no	no	no	The child is not transeferred for suspected delay	Illeterate	No Apaprent Disability	out of labor force :not looking for work	A	4			Wife of HH head	Does not work does not look for work	Oyt of labour force: Does not work does not look for work	35.8	Illeterate	HH Head	35 to less than 40	1339	A	A	0	0	0	0	0	0	0	0	0	0	0	0	0	0	0
611	Cairo	female	urban	urban	3	No Disablity	#NULL!	no	no	no	no	no	no	no	no	no	The child is not transeferred for suspected delay	university	No Apaprent Disability	out of labor force :not looking for work	A	1			Wife of HH head	Does not work does not look for work	Oyt of labour force: Does not work does not look for work	27.5	university	HH Head	18 to less than 35	1343	A	A	0	0	0	0	0	0	0	0	0	0	0	0	0	0	0
616	Cairo	male	urban	urban	5	No Disablity	#NULL!	no	no	no	no	no	no	no	no	no	The child is not transeferred for suspected delay	university	No Apaprent Disability	out of labor force :not looking for work	A	3			Wife of HH head	Does not work does not look for work	Oyt of labour force: Does not work does not look for work	30.9	university	HH Head	18 to less than 35	1355	A	A	0	0	0	0	0	0	0	0	0	0	0	0	0	0	0
624	Cairo	female	urban	urban	3	No Disablity	#NULL!	no	no	no	no	no	no	no	no	no	The child is not transeferred for suspected delay	university	No Apaprent Disability	out of labor force :not looking for work	A	1			Wife of HH head	Does not work does not look for work	Oyt of labour force: Does not work does not look for work	25.5	university	HH Head	18 to less than 35	1373	A	A	0	0	0	0	0	0	0	0	0	0	0	0	0	0	0
630	Cairo	female	urban	urban	2	No Disablity	#NULL!	no	no	no	no	no	no	no	no	no	The child is not transeferred for suspected delay	university	No Apaprent Disability	Paid work	A	1			HH Head	work (paid-unpaid-his own-employer)	in labour force (employed or unemployed)	33.2	the child has no father in the HH	the child has no mother is not in the HH	18 to less than 35	1392	99	#N/A	0	0	0	0	0	0	0	0	0	0	0	0	0	0	0
636	Cairo	male	urban	urban	3	No Disablity	#NULL!	no	no	no	no	no	no	no	no	no	The child is not transeferred for suspected delay	4 years istitute	No Apaprent Disability	out of labor force :not looking for work	A	1			Wife of HH head	Does not work does not look for work	Oyt of labour force: Does not work does not look for work	23.3	High School and technical	HH Head	18 to less than 35	1413	A	A	0	0	0	0	0	0	0	0	0	0	0	0	0	0	0
640	Cairo	male	urban	urban	4	No Disablity	#NULL!	no	no	no	no	no	no	no	no	no	The child is not transeferred for suspected delay	university	No Apaprent Disability	out of labor force :not looking for work	A	2			Wife of HH head	Does not work does not look for work	Oyt of labour force: Does not work does not look for work	25.3	High School and technical	HH Head	18 to less than 35	1424	A	A	0	0	0	0	0	0	0	0	0	0	0	0	0	0	0
644	Cairo	male	urban	urban	4	No Disablity	#NULL!	no	no	no	no	no	no	no	no	no	The child is transferred for suspected delay	university	No Apaprent Disability	out of labor force :not looking for work	A	2			Wife of HH head	Does not work does not look for work	Oyt of labour force: Does not work does not look for work	29.2	university	HH Head	18 to less than 35	1434	A	A	0	0	0	0	0	yes	0	0	0	yes	0	0	0	0	0
648	Cairo	male	urban	urban	4	No Disablity	#NULL!	no	no	no	no	no	no	no	no	no	The child is not transeferred for suspected delay	university	No Apaprent Disability	Paid work	A	2			Wife of HH head	work (paid-unpaid-his own-employer)	in labour force (employed or unemployed)	24.8	university	HH Head	18 to less than 35	1444	A	A	0	0	0	0	0	0	0	0	0	0	0	0	0	0	0
653	Cairo	male	urban	urban	5	No Disablity	#NULL!	no	no	no	no	no	no	no	no	no	The child is not transeferred for suspected delay	university	No Apaprent Disability	Paid work	A	3			Wife of HH head	work (paid-unpaid-his own-employer)	in labour force (employed or unemployed)	29.9	university	HH Head	18 to less than 35	1455	A	A	0	0	0	0	0	0	0	0	0	0	0	0	0	0	0
657	Cairo	female	urban	urban	4	No Disablity	#NULL!	no	no	no	no	no	no	no	no	no	The child is not transeferred for suspected delay	High School and technical	No Apaprent Disability	out of labor force :not looking for work	A	2			Wife of HH head	Does not work does not look for work	Oyt of labour force: Does not work does not look for work	23.8	High School and technical	HH Head	18 to less than 35	1464	A	A	0	0	0	0	0	0	0	0	0	0	0	0	0	0	0
660	Cairo	male	urban	urban	3	No Disablity	#NULL!	no	no	no	no	no	no	no	no	no	The child is not transeferred for suspected delay	university	No Apaprent Disability	out of labor force :not looking for work	A	1			Wife of HH head	Does not work does not look for work	Oyt of labour force: Does not work does not look for work	29.3	university	HH Head	18 to less than 35	1473	A	A	0	0	0	0	0	0	0	0	0	0	0	0	0	0	0
663	Cairo	female	urban	urban	3	No Disablity	#NULL!	no	no	no	no	no	no	no	no	no	The child is not transeferred for suspected delay	Primary	No Apaprent Disability	out of labor force :not looking for work	A	1			Wife of HH head	Does not work does not look for work	Oyt of labour force: Does not work does not look for work	23.4	Prep	HH Head	18 to less than 35	1483	A	A	0	0	0	0	0	0	0	0	0	0	0	0	0	0	0
669	Cairo	male	urban	urban	7	No Disablity	#NULL!	no	no	no	no	no	no	no	no	no	The child is not transeferred for suspected delay	university	No Apaprent Disability	out of labor force :not looking for work	A	2			Wife of HH head	Does not work does not look for work	Oyt of labour force: Does not work does not look for work	45.4	university	HH Head	40 +	1496	A	A	0	0	0	0	0	0	0	0	0	0	0	0	0	0	0
670	Cairo	male	urban	urban	7	No Disablity	#NULL!	no	no	no	no	no	no	no	no	no	The child is not transeferred for suspected delay	university	No Apaprent Disability	out of labor force :not looking for work	A	2			Wife of HH head	Does not work does not look for work	Oyt of labour force: Does not work does not look for work	46.5	university	HH Head	40 +	1497	A	A	0	0	0	0	0	0	0	0	0	0	0	0	0	0	0
673	Cairo	female	urban	urban	3	No Disablity	#NULL!	no	no	no	no	no	no	no	no	no	The child is not transeferred for suspected delay	Read and write	No Apaprent Disability	out of labor force :not looking for work	A	1			Wife of HH head	Does not work does not look for work	Oyt of labour force: Does not work does not look for work	22.8	Primary	HH Head	18 to less than 35	1503	A	A	0	0	0	0	0	0	0	0	0	0	0	0	0	0	0
678	Cairo	male	urban	urban	5	No Disablity	#NULL!	no	no	no	no	no	no	no	no	no	The child is not transeferred for suspected delay	university	No Apaprent Disability	out of labor force :not looking for work	A	3			Wife of HH head	Does not work does not look for work	Oyt of labour force: Does not work does not look for work	33.3	university	HH Head	18 to less than 35	1515	A	A	0	0	0	0	0	0	0	0	0	0	0	0	0	0	0
681	Cairo	male	urban	urban	3	No Disablity	#NULL!	no	no	no	no	no	no	no	no	no	The child is not transeferred for suspected delay	university	No Apaprent Disability	out of labor force :not looking for work	A	1			Wife of HH head	Does not work does not look for work	Oyt of labour force: Does not work does not look for work	28.3	university	HH Head	18 to less than 35	1523	A	A	0	0	0	0	0	0	0	0	0	0	0	0	0	0	0
691	Cairo	male	urban	urban	6	No Disablity	#NULL!	no	no	no	no	no	no	no	no	no	The child is not transeferred for suspected delay	university	No Apaprent Disability	out of labor force :not looking for work	A	2			Wife of HH head	Does not work does not look for work	Oyt of labour force: Does not work does not look for work	30.8	university	HH Head	18 to less than 35	1546	A	A	0	0	0	0	0	0	0	0	0	0	0	0	0	0	0
707	Cairo	female	urban	urban	3	No Disablity	#NULL!	no	no	no	no	no	no	no	no	no	The child is not transeferred for suspected delay	university	No Apaprent Disability	Paid work	A	1			Wife of HH head	work (paid-unpaid-his own-employer)	in labour force (employed or unemployed)	28.1	university	HH Head	18 to less than 35	1583	A	A	0	0	0	0	0	0	0	0	0	0	0	0	0	0	0
710	Cairo	male	urban	urban	3	No Disablity	#NULL!	no	no	no	no	no	no	no	no	no	The child is not transeferred for suspected delay	university	No Apaprent Disability	Paid work	A	1			Wife of HH head	work (paid-unpaid-his own-employer)	in labour force (employed or unemployed)	25.8	university	HH Head	18 to less than 35	1593	A	A	0	0	0	0	0	0	0	0	0	0	0	0	0	0	0
716	Cairo	male	urban	urban	3	No Disablity	#NULL!	no	no	no	no	no	no	no	no	no	The child is not transeferred for suspected delay	university	No Apaprent Disability	out of labor force :not looking for work	A	1			Wife of HH head	Does not work does not look for work	Oyt of labour force: Does not work does not look for work	24.4	university	HH Head	18 to less than 35	1613	A	A	0	0	0	0	0	0	0	0	0	0	0	0	0	0	0
719	Cairo	female	urban	urban	3	No Disablity	#NULL!	no	no	no	no	no	no	no	no	no	The child is not transeferred for suspected delay	High School and technical	No Apaprent Disability	out of labor force :not looking for work	A	1			Wife of HH head	Does not work does not look for work	Oyt of labour force: Does not work does not look for work	21.8	Primary	HH Head	18 to less than 35	1623	A	A	0	0	0	0	0	0	0	0	0	0	0	0	0	0	0
727	Cairo	female	urban	urban	3	No Disablity	#NULL!	no	no	no	no	no	no	no	no	no	The child is not transeferred for suspected delay	Illeterate	No Apaprent Disability	out of labor force :not looking for work	A	1			Wife of HH head	Does not work does not look for work	Oyt of labour force: Does not work does not look for work	46.3	Illeterate	HH Head	40 +	1643	0	C	0	0	0	0	0	0	0	0	0	0	0	0	0	0	0
732	Cairo	female	urban	urban	3	No Disablity	#NULL!	no	no	no	no	no	no	no	no	no	The child is not transeferred for suspected delay	university	No Apaprent Disability	out of labor force :not looking for work	A	1			Wife of HH head	Does not work does not look for work	Oyt of labour force: Does not work does not look for work	23.3	university	HH Head	18 to less than 35	1663	A	A	0	0	0	0	0	0	0	0	0	0	0	0	0	0	0
736	Cairo	male	urban	urban	4	No Disablity	#NULL!	no	no	no	no	no	no	no	no	no	The child is not transeferred for suspected delay	university	No Apaprent Disability	out of labor force :not looking for work	A	2			Wife of HH head	Does not work does not look for work	Oyt of labour force: Does not work does not look for work	28.3	university	HH Head	18 to less than 35	1674	A	A	0	0	0	0	0	0	0	0	0	0	0	0	0	0	0
742	Cairo	female	urban	urban	6	No Disablity	#NULL!	no	no	no	no	no	no	no	no	no	The child is not transeferred for suspected delay	Above intermediate	No Apaprent Disability	out of labor force :not looking for work	A	2			Wife of HH head	Does not work does not look for work	Oyt of labour force: Does not work does not look for work	40.3	4 years istitute	HH Head	40 +	1686	A	A	0	0	0	0	0	0	0	0	0	0	0	0	0	0	0
745	Cairo	male	urban	urban	4	No Disablity	#NULL!	no	no	no	no	no	no	no	no	no	The child is not transeferred for suspected delay	university	No Apaprent Disability	out of labor force :not looking for work	A	2			Wife of HH head	Does not work does not look for work	Oyt of labour force: Does not work does not look for work	26.3	4 years istitute	HH Head	18 to less than 35	1693	A	A	0	0	0	0	0	0	0	0	0	0	0	0	0	0	0
746	Cairo	female	urban	urban	4	No Disablity	#NULL!	no	no	no	no	no	no	no	no	no	The child is not transeferred for suspected delay	university	No Apaprent Disability	out of labor force :not looking for work	A	2			Wife of HH head	Does not work does not look for work	Oyt of labour force: Does not work does not look for work	27.9	4 years istitute	HH Head	18 to less than 35	1694	A	A	0	0	0	0	0	0	0	0	0	0	0	0	0	0	0
751	Cairo	male	urban	urban	5	No Disablity	#NULL!	no	no	no	no	no	no	no	no	no	The child is not transeferred for suspected delay	university	No Apaprent Disability	out of labor force :not looking for work	A	2			Wife of HH head	Does not work does not look for work	Oyt of labour force: Does not work does not look for work	37.8	university	HH Head	35 to less than 40	1705	A	A	0	0	0	0	0	0	0	0	0	0	0	0	0	0	0
756	Cairo	female	urban	urban	5	No Disablity	#NULL!	no	no	no	no	no	no	no	no	no	The child is not transeferred for suspected delay	4 years istitute	No Apaprent Disability	out of labor force :not looking for work	A	3			Wife of HH head	Does not work does not look for work	Oyt of labour force: Does not work does not look for work	35.5	Above intermediate	HH Head	35 to less than 40	1715	A	A	0	0	0	0	0	0	0	0	0	0	0	0	0	0	0
767	Cairo	female	urban	urban	6	No Disablity	#NULL!	no	no	no	no	no	no	no	no	no	The child is not transeferred for suspected delay	university	No Apaprent Disability	out of labor force :not looking for work	A	3			Wife of HH head	Does not work does not look for work	Oyt of labour force: Does not work does not look for work	26.5	university	HH Head	18 to less than 35	1743	A	A	0	0	0	0	0	0	0	0	0	0	0	0	0	0	0
768	Cairo	female	urban	urban	6	No Disablity	#NULL!	no	no	no	no	no	no	no	no	no	The child is not transeferred for suspected delay	university	No Apaprent Disability	out of labor force :not looking for work	A	3			Wife of HH head	Does not work does not look for work	Oyt of labour force: Does not work does not look for work	27.5	university	HH Head	18 to less than 35	1744	A	A	0	0	0	0	0	0	0	0	0	0	0	0	0	0	0
769	Cairo	male	urban	urban	6	No Disablity	#NULL!	no	no	no	no	no	no	no	no	no	The child is not transeferred for suspected delay	university	No Apaprent Disability	out of labor force :not looking for work	A	3			Wife of HH head	Does not work does not look for work	Oyt of labour force: Does not work does not look for work	29.9	university	HH Head	18 to less than 35	1745	A	A	0	0	0	0	0	0	0	0	0	0	0	0	0	0	0
779	Cairo	male	urban	urban	5	No Disablity	#NULL!	no	no	no	no	no	no	no	no	no	The child is not transeferred for suspected delay	university	No Apaprent Disability	out of labor force :not looking for work	A	3			Wife of HH head	Does not work does not look for work	Oyt of labour force: Does not work does not look for work	27.5	university	HH Head	18 to less than 35	1764	A	A	0	0	0	0	0	0	0	0	0	0	0	0	0	0	0
780	Cairo	female	urban	urban	5	No Disablity	#NULL!	no	no	no	no	no	no	no	no	no	The child is not transeferred for suspected delay	university	No Apaprent Disability	out of labor force :not looking for work	A	3			Wife of HH head	Does not work does not look for work	Oyt of labour force: Does not work does not look for work	29.9	university	HH Head	18 to less than 35	1765	A	A	0	0	0	0	0	0	0	0	0	0	0	0	0	0	0
794	Cairo	female	urban	urban	6	No Disablity	#NULL!	no	no	no	no	no	no	no	no	no	The child is not transeferred for suspected delay	Illeterate	No Apaprent Disability	out of labor force :not looking for work	A	4			Wife of HH head	Does not work does not look for work	Oyt of labour force: Does not work does not look for work	22.2	Illeterate	HH Head	18 to less than 35	1795	A	A	0	0	0	0	0	0	0	0	0	0	0	0	0	0	0
795	Cairo	female	urban	urban	6	No Disablity	#NULL!	no	no	no	no	no	no	no	no	no	The child is not transeferred for suspected delay	Illeterate	No Apaprent Disability	out of labor force :not looking for work	A	4			Wife of HH head	Does not work does not look for work	Oyt of labour force: Does not work does not look for work	24.4	Illeterate	HH Head	18 to less than 35	1796	A	A	0	0	0	0	0	0	0	0	0	0	0	0	0	0	0
799	Cairo	female	urban	urban	4	No Disablity	#NULL!	no	no	no	no	no	no	no	no	no	The child is not transeferred for suspected delay	university	No Apaprent Disability	out of labor force :not looking for work	A	1			Wife of HH head	Does not work does not look for work	Oyt of labour force: Does not work does not look for work	24.8	university	HH Head	18 to less than 35	1804	A	A	0	0	0	0	0	0	0	0	0	0	0	0	0	0	0
805	Cairo	male	urban	urban	6	No Disablity	#NULL!	no	no	no	no	yes	no	no	no	no	The child is not transeferred for suspected delay	Illeterate	No Apaprent Disability	out of labor force :not looking for work	A	2			Wife of HH head	Does not work does not look for work	Oyt of labour force: Does not work does not look for work	36.6	Read and write	HH Head	35 to less than 40	1816	A	A	0	0	0	0	0	0	0	0	0	0	0	0	0	0	0
809	Cairo	male	urban	urban	4	No Disablity	#NULL!	no	no	no	no	no	no	no	no	no	The child is transferred for suspected delay	Illeterate	No Apaprent Disability	out of labor force :not looking for work	A	2			Wife of HH head	Does not work does not look for work	Oyt of labour force: Does not work does not look for work	18	Illeterate	HH Head	18 to less than 35	1824	A	A	0	0	0	yes	0	0	0	0	0	0	0	0	0	0	0
812	Cairo	male	urban	urban	5	No Disablity	#NULL!	no	no	no	no	yes	no	no	no	no	The child is not transeferred for suspected delay	Above intermediate	No Apaprent Disability	out of labor force :not looking for work	A	3			Wife of HH head	Does not work does not look for work	Oyt of labour force: Does not work does not look for work	27.6	Illeterate	HH Head	18 to less than 35	1833	A	A	0	0	0	0	0	0	0	0	0	0	0	0	0	0	0
813	Cairo	male	urban	urban	5	No Disablity	#NULL!	no	no	no	no	no	no	no	no	no	The child is not transeferred for suspected delay	Above intermediate	No Apaprent Disability	out of labor force :not looking for work	A	3			Wife of HH head	Does not work does not look for work	Oyt of labour force: Does not work does not look for work	29	Illeterate	HH Head	18 to less than 35	1834	A	A	0	0	0	0	0	0	0	0	0	0	0	0	0	0	0
825	Cairo	male	urban	urban	6	No Disablity	#NULL!	no	no	no	no	no	no	no	no	no	The child is not transeferred for suspected delay	university	No Apaprent Disability	out of labor force :not looking for work	A	2			Wife of HH head	Does not work does not look for work	Oyt of labour force: Does not work does not look for work	39.8	university	HH Head	35 to less than 40	1856	A	A	0	0	0	0	0	0	0	0	0	0	0	0	0	0	0
828	Cairo	female	urban	urban	3	No Disablity	#NULL!	no	no	no	no	no	no	no	no	no	The child is not transeferred for suspected delay	Illeterate	No Apaprent Disability	out of labor force :not looking for work	A	1			Wife of HH head	Does not work does not look for work	Oyt of labour force: Does not work does not look for work	21.4	Illeterate	HH Head	18 to less than 35	1863	A	A	0	0	0	0	0	0	0	0	0	0	0	0	0	0	0
834	Cairo	female	urban	urban	6	No Disablity	#NULL!	no	no	no	no	no	no	no	no	no	The child is not transeferred for suspected delay	university	No Apaprent Disability	out of labor force :not looking for work	A	2			Wife of HH head	Does not work does not look for work	Oyt of labour force: Does not work does not look for work	36.9	university	HH Head	35 to less than 40	1876	A	A	0	0	0	0	0	0	0	0	0	0	0	0	0	0	0
857	Cairo	male	urban	urban	5	No Disablity	#NULL!	no	no	no	no	no	no	no	no	no	The child is transferred for suspected delay	Above intermediate	No Apaprent Disability	out of labor force :not looking for work	A	1			Wife of HH head	Does not work does not look for work	Oyt of labour force: Does not work does not look for work	42.9	university	HH Head	40 +	1935	A	A	0	0	0	0	0	0	yes	yes	0	0	0	0	0	0	0
876	Cairo	male	urban	urban	6	No Disablity	#NULL!	no	no	no	no	yes	no	no	no	no	The child is not transeferred for suspected delay	university	No Apaprent Disability	out of labor force :not looking for work	A	4			Wife of HH head	Does not work does not look for work	Oyt of labour force: Does not work does not look for work	29.3	university	HH Head	18 to less than 35	1975	A	A	0	0	0	0	0	0	0	0	0	0	0	0	0	0	0
877	Cairo	female	urban	urban	6	No Disablity	#NULL!	no	no	no	no	no	no	no	no	no	The child is not transeferred for suspected delay	university	No Apaprent Disability	out of labor force :not looking for work	A	4			Wife of HH head	Does not work does not look for work	Oyt of labour force: Does not work does not look for work	31.5	university	HH Head	18 to less than 35	1976	A	A	0	0	0	0	0	0	0	0	0	0	0	0	0	0	0
881	Cairo	female	urban	urban	4	No Disablity	#NULL!	no	no	no	no	no	no	no	no	no	The child is not transeferred for suspected delay	Illeterate	No Apaprent Disability	out of labor force :not looking for work	A	2			Wife of HH head	Does not work does not look for work	Oyt of labour force: Does not work does not look for work	30.4	Above intermediate	HH Head	18 to less than 35	1984	A	A	0	0	0	0	0	0	0	0	0	0	0	0	0	0	0
889	Cairo	male	urban	urban	4	No Disablity	#NULL!	no	no	no	no	no	no	no	no	no	The child is not transeferred for suspected delay	university	No Apaprent Disability	out of labor force :not looking for work	A	2			Wife of HH head	Does not work does not look for work	Oyt of labour force: Does not work does not look for work	28.8	4 years istitute	HH Head	18 to less than 35	2003	A	A	0	0	0	0	0	0	0	0	0	0	0	0	0	0	0
890	Cairo	male	urban	urban	4	No Disablity	#NULL!	no	no	no	no	no	no	no	no	no	The child is not transeferred for suspected delay	university	No Apaprent Disability	out of labor force :not looking for work	A	2			Wife of HH head	Does not work does not look for work	Oyt of labour force: Does not work does not look for work	30.6	4 years istitute	HH Head	18 to less than 35	2004	A	A	0	0	0	0	0	0	0	0	0	0	0	0	0	0	0
895	Cairo	male	urban	urban	5	No Disablity	#NULL!	no	no	no	no	no	no	no	no	no	The child is not transeferred for suspected delay	Above intermediate	No Apaprent Disability	out of labor force :not looking for work	A	2			Wife of HH head	Does not work does not look for work	Oyt of labour force: Does not work does not look for work	33	Above intermediate	HH Head	18 to less than 35	2015	A	A	0	0	0	0	0	0	0	0	0	0	0	0	0	0	0
910	Cairo	male	urban	urban	6	No Disablity	#NULL!	no	no	no	no	no	no	no	no	no	The child is not transeferred for suspected delay	Illeterate	No Apaprent Disability	out of labor force :not looking for work	A	3			Wife of HH head	Does not work does not look for work	Oyt of labour force: Does not work does not look for work	42	Illeterate	HH Head	40 +	2046	A	A	0	0	0	0	0	0	0	0	0	0	0	0	0	0	0
913	Cairo	male	urban	urban	4	No Disablity	#NULL!	no	no	no	no	no	no	no	no	no	The child is not transeferred for suspected delay	university	No Apaprent Disability	out of labor force :not looking for work	A	2			Wife of HH head	Does not work does not look for work	Oyt of labour force: Does not work does not look for work	24.8	university	HH Head	18 to less than 35	2053	A	A	0	0	0	0	0	0	0	0	0	0	0	0	0	0	0
914	Cairo	female	urban	urban	4	No Disablity	#NULL!	no	no	no	no	no	no	no	no	no	The child is not transeferred for suspected delay	university	No Apaprent Disability	out of labor force :not looking for work	A	2			Wife of HH head	Does not work does not look for work	Oyt of labour force: Does not work does not look for work	28.4	university	HH Head	18 to less than 35	2054	A	A	0	0	0	0	0	0	0	0	0	0	0	0	0	0	0
928	Cairo	male	urban	urban	4	No Disablity	#NULL!	no	no	no	no	no	no	no	no	no	The child is not transeferred for suspected delay	university	No Apaprent Disability	Paid work	A	2			Wife of HH head	work (paid-unpaid-his own-employer)	in labour force (employed or unemployed)	32.2	High School and technical	HH Head	18 to less than 35	2084	A	A	0	0	0	0	0	0	0	0	0	0	0	0	0	0	0
939	Cairo	female	urban	urban	7	No Disablity	#NULL!	no	no	no	no	no	no	no	no	no	The child is not transeferred for suspected delay	university	No Apaprent Disability	Paid work	A	3			Wife of HH head	work (paid-unpaid-his own-employer)	in labour force (employed or unemployed)	26.2	university	HH Head	18 to less than 35	2113	A	A	0	0	0	0	0	0	0	0	0	0	0	0	0	0	0
940	Cairo	male	urban	urban	7	No Disablity	#NULL!	no	no	no	no	no	no	no	no	no	The child is not transeferred for suspected delay	university	No Apaprent Disability	Paid work	A	3	1	2	Wife of HH head	work (paid-unpaid-his own-employer)	in labour force (employed or unemployed)	26.9	university	HH Head	18 to less than 35	2114	A	A	0	0	0	0	0	0	0	0	0	0	0	0	0	0	0
941	Cairo	male	urban	urban	7	No Disablity	#NULL!	no	no	no	no	no	no	no	no	no	The child is not transeferred for suspected delay	university	No Apaprent Disability	Paid work	A	3	1	2	Wife of HH head	work (paid-unpaid-his own-employer)	in labour force (employed or unemployed)	26.9	university	HH Head	18 to less than 35	2115	A	A	0	0	0	0	0	0	0	0	0	0	0	0	0	0	0
948	Cairo	female	urban	urban	5	No Disablity	#NULL!	no	no	no	no	no	no	no	no	no	The child is not transeferred for suspected delay	Above intermediate	No Apaprent Disability	unpaid work for family	A	1			Wife of HH head	work (paid-unpaid-his own-employer)	in labour force (employed or unemployed)	37.5	Illeterate	HH Head	35 to less than 40	2125	A	A	0	0	0	0	0	0	0	0	0	0	0	0	0	0	0
955	Cairo	female	urban	urban	4	No Disablity	#NULL!	no	no	no	no	no	no	no	no	no	The child is not transeferred for suspected delay	Prep	No Apaprent Disability	out of labor force :not looking for work	A	2			Wife of HH head	Does not work does not look for work	Oyt of labour force: Does not work does not look for work	19.1	university	HH Head	18 to less than 35	2143	A	A	0	0	0	0	0	0	0	0	0	0	0	0	0	0	0
956	Cairo	female	urban	urban	4	No Disablity	#NULL!	no	no	no	no	no	no	no	no	no	The child is not transeferred for suspected delay	Prep	No Apaprent Disability	out of labor force :not looking for work	A	2			Wife of HH head	Does not work does not look for work	Oyt of labour force: Does not work does not look for work	21.7	university	HH Head	18 to less than 35	2144	A	A	0	0	0	0	0	0	0	0	0	0	0	0	0	0	0
964	Cairo	female	urban	urban	4	No Disablity	#NULL!	no	no	no	no	no	no	no	no	no	The child is not transeferred for suspected delay	Illeterate	No Apaprent Disability	out of labor force :not looking for work	A	2			Wife of HH head	Does not work does not look for work	Oyt of labour force: Does not work does not look for work	20.1	Above intermediate	HH Head	18 to less than 35	2164	A	A	0	0	0	0	0	0	0	0	0	0	0	0	0	0	0
969	Cairo	male	urban	urban	5	No Disablity	#NULL!	no	no	no	no	yes	no	no	no	no	The child is not transeferred for suspected delay	university	No Apaprent Disability	out of labor force :not looking for work	A	2			Wife of HH head	Does not work does not look for work	Oyt of labour force: Does not work does not look for work	31.4	university	HH Head	18 to less than 35	2175	A	A	0	0	0	0	0	0	0	0	0	0	0	0	0	0	0
974	Cairo	male	urban	urban	5	No Disablity	#NULL!	no	no	no	no	no	no	no	no	no	The child is not transeferred for suspected delay	Illeterate	No Apaprent Disability	out of labor force :not looking for work	A	3			Wife of HH head	Does not work does not look for work	Oyt of labour force: Does not work does not look for work	22.3	Illeterate	HH Head	18 to less than 35	2185	A	A	0	0	0	0	0	0	0	0	0	0	0	0	0	0	0
982	Cairo	female	urban	urban	8	No Disablity	#NULL!	no	no	no	no	no	no	no	no	no	The child is not transeferred for suspected delay	university	No Apaprent Disability	out of labor force :not looking for work	A	3			Wife of HH head	Does not work does not look for work	Oyt of labour force: Does not work does not look for work	37.9	university	HH Head	35 to less than 40	2198	A	A	0	0	0	0	0	0	0	0	0	0	0	0	0	0	0
991	Cairo	male	urban	urban	4	No Disablity	#NULL!	no	no	no	no	no	no	no	no	no	The child is not transeferred for suspected delay	university	No Apaprent Disability	out of labor force :not looking for work	A	2			Wife of HH head	Does not work does not look for work	Oyt of labour force: Does not work does not look for work	26.3	university	HH Head	18 to less than 35	2214	A	A	0	0	0	0	0	0	0	0	0	0	0	0	0	0	0
1000	Cairo	male	urban	urban	6	No Disablity	#NULL!	no	no	no	no	no	no	no	no	no	The child is not transeferred for suspected delay	4 years istitute	No Apaprent Disability	out of labor force :not looking for work	A	3			Wife of HH head	Does not work does not look for work	Oyt of labour force: Does not work does not look for work	26.3	university	HH Head	18 to less than 35	2234	A	A	0	0	0	0	0	0	0	0	0	0	0	0	0	0	0
1001	Cairo	male	urban	urban	6	No Disablity	#NULL!	no	no	no	no	no	no	no	no	no	The child is not transeferred for suspected delay	4 years istitute	No Apaprent Disability	out of labor force :not looking for work	A	3			Wife of HH head	Does not work does not look for work	Oyt of labour force: Does not work does not look for work	28.4	university	HH Head	18 to less than 35	2235	A	A	0	0	0	0	0	0	0	0	0	0	0	0	0	0	0
1014	Cairo	male	urban	urban	4	No Disablity	#NULL!	no	no	no	no	yes	no	no	no	no	The child is not transeferred for suspected delay	university	No Apaprent Disability	out of labor force :not looking for work	A	2			Wife of HH head	Does not work does not look for work	Oyt of labour force: Does not work does not look for work	27	university	HH Head	18 to less than 35	2264	A	A	0	0	0	0	0	0	0	0	0	0	0	0	0	0	0
1019	Cairo	male	urban	urban	5	No Disablity	#NULL!	no	no	no	no	no	no	no	no	no	The child is not transeferred for suspected delay	university	No Apaprent Disability	out of labor force :not looking for work	A	1			Wife of HH head	Does not work does not look for work	Oyt of labour force: Does not work does not look for work	37.9	university	HH Head	35 to less than 40	2275	A	A	0	0	0	0	0	0	0	0	0	0	0	0	0	0	0
1031	Cairo	male	urban	urban	5	No Disablity	#NULL!	no	no	no	no	no	no	no	no	no	The child is not transeferred for suspected delay	Illeterate	No Apaprent Disability	out of labor force :not looking for work	A	3			Wife of HH head	Does not work does not look for work	Oyt of labour force: Does not work does not look for work	27.7	Illeterate	HH Head	18 to less than 35	2305	A	A	0	0	0	0	0	0	0	0	0	0	0	0	0	0	0
1034	Cairo	male	urban	urban	4	No Disablity	#NULL!	no	no	no	no	yes	no	no	no	no	The child is not transeferred for suspected delay	university	No Apaprent Disability	out of labor force :not looking for work	A	2			Wife of HH head	Does not work does not look for work	Oyt of labour force: Does not work does not look for work	20.2	university	HH Head	18 to less than 35	2313	A	A	0	0	0	0	0	0	0	0	0	0	0	0	0	0	0
1035	Cairo	female	urban	urban	4	No Disablity	#NULL!	no	no	no	no	no	no	no	no	no	The child is not transeferred for suspected delay	university	No Apaprent Disability	out of labor force :not looking for work	A	2			Wife of HH head	Does not work does not look for work	Oyt of labour force: Does not work does not look for work	22.9	university	HH Head	18 to less than 35	2314	A	A	0	0	0	0	0	0	0	0	0	0	0	0	0	0	0
1040	Cairo	male	urban	urban	6	No Disablity	#NULL!	no	no	no	no	yes	no	no	no	no	The child is not transeferred for suspected delay	university	No Apaprent Disability	Paid work	A	2			Wife of HH head	work (paid-unpaid-his own-employer)	in labour force (employed or unemployed)	33	university	HH Head	18 to less than 35	2325	A	A	0	0	0	0	0	0	0	0	0	0	0	0	0	0	0
1041	Cairo	male	urban	urban	6	No Disablity	#NULL!	no	no	no	no	no	no	no	no	no	The child is not transeferred for suspected delay	university	No Apaprent Disability	Paid work	A	2			Wife of HH head	work (paid-unpaid-his own-employer)	in labour force (employed or unemployed)	35.5	university	HH Head	35 to less than 40	2326	A	A	0	0	0	0	0	0	0	0	0	0	0	0	0	0	0
1045	Cairo	female	urban	urban	4	No Disablity	#NULL!	no	no	no	no	no	no	no	no	no	The child is not transeferred for suspected delay	Illeterate	No Apaprent Disability	out of labor force :not looking for work	A	2			Wife of HH head	Does not work does not look for work	Oyt of labour force: Does not work does not look for work	17.2	High School and technical	HH Head	15 to less than 18	2334	A	A	0	0	0	0	0	0	0	0	0	0	0	0	0	0	0
1048	Cairo	male	urban	urban	4	No Disablity	#NULL!	no	no	no	no	yes	no	no	no	no	The child is not transeferred for suspected delay	Prep	No Apaprent Disability	out of labor force :not looking for work	A	2			Wife of HH head	Does not work does not look for work	Oyt of labour force: Does not work does not look for work	19.1	Illeterate	HH Head	18 to less than 35	2343	A	A	0	0	0	0	0	0	0	0	0	0	0	0	0	0	0
1049	Cairo	female	urban	urban	4	No Disablity	#NULL!	no	no	no	no	yes	no	no	no	no	The child is not transeferred for suspected delay	Prep	No Apaprent Disability	out of labor force :not looking for work	A	2			Wife of HH head	Does not work does not look for work	Oyt of labour force: Does not work does not look for work	21.1	Illeterate	HH Head	18 to less than 35	2344	A	A	0	0	0	0	0	0	0	0	0	0	0	0	0	0	0
1052	Cairo	female	urban	urban	4	No Disablity	#NULL!	no	no	no	no	no	no	no	no	no	The child is not transeferred for suspected delay	Above intermediate	No Apaprent Disability	out of labor force :not looking for work	A	2			Wife of HH head	Does not work does not look for work	Oyt of labour force: Does not work does not look for work	31.3	university	HH Head	18 to less than 35	2353	A	A	0	0	0	0	0	0	0	0	0	0	0	0	0	0	0
1053	Cairo	female	urban	urban	4	No Disablity	#NULL!	no	no	no	no	yes	no	no	yes	no	The child is not transeferred for suspected delay	Above intermediate	No Apaprent Disability	out of labor force :not looking for work	A	2			Wife of HH head	Does not work does not look for work	Oyt of labour force: Does not work does not look for work	32.7	university	HH Head	18 to less than 35	2354	A	A	0	0	0	0	0	0	0	0	0	0	0	0	0	0	0
1063	Cairo	male	urban	urban	6	No Disablity	#NULL!	no	no	no	no	no	no	no	no	no	The child is not transeferred for suspected delay	the child has no moyther in the house	The child has no mother in the HH	the child has no mother in the HH	99	3			his/her mother is not in the HH	The child has no mother in the HH	The child has no mother in the HH	the child has no mother in the HH	the child has no father in the HH	the child has no mother is not in the HH	99	2375	99	#N/A	0	0	0	0	0	0	0	0	0	0	0	0	0	0	0
1075	Cairo	female	urban	urban	6	No Disablity	#NULL!	no	no	no	no	yes	no	no	no	no	The child is not transeferred for suspected delay	Prep	No Apaprent Disability	out of labor force :not looking for work	A	3			Wife of HH head	Does not work does not look for work	Oyt of labour force: Does not work does not look for work	35.8	Prep	HH Head	35 to less than 40	2396	A	A	0	0	0	0	0	0	0	0	0	0	0	0	0	0	0
1078	Cairo	male	urban	urban	5	No Disablity	#NULL!	no	no	no	no	no	no	no	no	no	The child is not transeferred for suspected delay	Illeterate	No Apaprent Disability	out of labor force :not looking for work	A	3	1	2	Wife of HH head	Does not work does not look for work	Oyt of labour force: Does not work does not look for work	20.1	Illeterate	HH Head	18 to less than 35	2403	A	A	0	0	0	0	0	0	0	0	0	0	0	0	0	0	0
1079	Cairo	male	urban	urban	5	No Disablity	#NULL!	no	no	no	no	no	no	no	no	no	The child is not transeferred for suspected delay	Illeterate	No Apaprent Disability	out of labor force :not looking for work	A	3	1	2	Wife of HH head	Does not work does not look for work	Oyt of labour force: Does not work does not look for work	20.1	Illeterate	HH Head	18 to less than 35	2404	A	A	0	0	0	0	0	0	0	0	0	0	0	0	0	0	0
1080	Cairo	female	urban	urban	5	No Disablity	#NULL!	no	no	no	no	no	no	no	no	no	The child is not transeferred for suspected delay	Illeterate	No Apaprent Disability	out of labor force :not looking for work	A	3			Wife of HH head	Does not work does not look for work	Oyt of labour force: Does not work does not look for work	21.1	Illeterate	HH Head	18 to less than 35	2405	A	A	0	0	0	0	0	0	0	0	0	0	0	0	0	0	0
1084	Cairo	female	urban	urban	4	No Disablity	#NULL!	no	no	no	no	no	no	no	no	no	The child is not transeferred for suspected delay	university	No Apaprent Disability	out of labor force :not looking for work	A	2			Wife of HH head	Does not work does not look for work	Oyt of labour force: Does not work does not look for work	35.6	university	HH Head	35 to less than 40	2414	A	A	0	0	0	0	0	0	0	0	0	0	0	0	0	0	0
1087	Cairo	female	urban	urban	4	No Disablity	#NULL!	no	no	no	no	no	no	no	no	no	The child is not transeferred for suspected delay	Illeterate	No Apaprent Disability	out of labor force :not looking for work	A	1			Wife of HH head	Does not work does not look for work	Oyt of labour force: Does not work does not look for work	21.2	Illeterate	HH Head	18 to less than 35	2423	A	A	0	0	0	0	0	0	0	0	0	0	0	0	0	0	0
1092	Cairo	male	urban	urban	4	No Disablity	#NULL!	no	no	no	no	no	no	no	no	no	The child is not transeferred for suspected delay	university	No Apaprent Disability	out of labor force :not looking for work	A	2			Wife of HH head	Does not work does not look for work	Oyt of labour force: Does not work does not look for work	31.8	university	HH Head	18 to less than 35	2434	A	A	0	0	0	0	0	0	0	0	0	0	0	0	0	0	0
1102	Cairo	male	urban	urban	6	No Disablity	#NULL!	no	no	no	no	no	no	no	no	no	The child is not transeferred for suspected delay	university	No Apaprent Disability	out of labor force :not looking for work	A	3			Wife of HH head	Does not work does not look for work	Oyt of labour force: Does not work does not look for work	35.7	university	HH Head	35 to less than 40	2456	A	A	0	0	0	0	0	0	0	0	0	0	0	0	0	0	0
1107	Cairo	male	urban	urban	5	No Disablity	#NULL!	no	no	no	no	no	no	no	no	no	The child is not transeferred for suspected delay	university	No Apaprent Disability	Paid work	A	1			Wife of HH head	work (paid-unpaid-his own-employer)	in labour force (employed or unemployed)	36.6	university	HH Head	35 to less than 40	2465	A	A	0	0	0	0	0	0	0	0	0	0	0	0	0	0	0
1110	Cairo	male	urban	urban	3	No Disablity	#NULL!	no	no	no	no	no	no	no	no	no	The child is not transeferred for suspected delay	university	No Apaprent Disability	out of labor force :not looking for work	A	1			other relationship type	Does not work does not look for work	Oyt of labour force: Does not work does not look for work	22.4	university	HH Head	18 to less than 35	2473	A	A	0	0	0	0	0	0	0	0	0	0	0	0	0	0	0
1120	Cairo	female	urban	urban	4	No Disablity	#NULL!	no	no	no	no	no	no	no	no	no	The child is not transeferred for suspected delay	university	No Apaprent Disability	out of labor force :not looking for work	A	2			Wife of HH head	Does not work does not look for work	Oyt of labour force: Does not work does not look for work	32.8	university	HH Head	18 to less than 35	2494	A	A	0	0	0	0	0	0	0	0	0	0	0	0	0	0	0
1129	Cairo	male	urban	urban	4	No Disablity	#NULL!	no	no	no	no	no	no	no	no	no	The child is transferred for suspected delay	Above intermediate	No Apaprent Disability	out of labor force :not looking for work	A	2			Wife of HH head	Does not work does not look for work	Oyt of labour force: Does not work does not look for work	32.8	Illeterate	HH Head	18 to less than 35	2513	A	A	0	0	0	yes	0	0	0	0	0	0	0	0	0	0	0
1130	Cairo	female	urban	urban	4	No Disablity	#NULL!	no	no	no	no	no	no	no	no	no	The child is not transeferred for suspected delay	Above intermediate	No Apaprent Disability	out of labor force :not looking for work	A	2			Wife of HH head	Does not work does not look for work	Oyt of labour force: Does not work does not look for work	35.3	Illeterate	HH Head	35 to less than 40	2514	A	A	0	0	0	0	0	0	0	0	0	0	0	0	0	0	0
1133	Cairo	male	urban	urban	4	No Disablity	#NULL!	no	no	no	no	no	no	no	no	no	The child is not transeferred for suspected delay	university	No Apaprent Disability	Paid work	A	2			Wife of HH head	work (paid-unpaid-his own-employer)	in labour force (employed or unemployed)	24.7	university	HH Head	18 to less than 35	2523	A	A	0	0	0	0	0	0	0	0	0	0	0	0	0	0	0
1134	Cairo	female	urban	urban	4	No Disablity	#NULL!	no	no	no	no	no	no	no	no	no	The child is not transeferred for suspected delay	university	No Apaprent Disability	Paid work	A	2			Wife of HH head	work (paid-unpaid-his own-employer)	in labour force (employed or unemployed)	26	university	HH Head	18 to less than 35	2524	A	A	0	0	0	0	0	0	0	0	0	0	0	0	0	0	0
1138	Cairo	female	urban	urban	4	No Disablity	#NULL!	no	no	no	no	no	no	no	no	no	The child is not transeferred for suspected delay	Above intermediate	No Apaprent Disability	out of labor force :not looking for work	A	2			Wife of HH head	Does not work does not look for work	Oyt of labour force: Does not work does not look for work	35.7	university	HH Head	35 to less than 40	2534	A	A	0	0	0	0	0	0	0	0	0	0	0	0	0	0	0
1142	Cairo	female	urban	urban	4	No Disablity	#NULL!	no	no	no	no	yes	no	no	no	no	The child is not transeferred for suspected delay	university	No Apaprent Disability	out of labor force :not looking for work	A	2			Wife of HH head	Does not work does not look for work	Oyt of labour force: Does not work does not look for work	29.3	university	HH Head	18 to less than 35	2544	A	A	0	0	0	0	0	0	0	0	0	0	0	0	0	0	0
1145	Cairo	male	urban	urban	4	No Disablity	#NULL!	no	no	no	no	yes	no	no	yes	no	The child is not transeferred for suspected delay	university	No Apaprent Disability	out of labor force :not looking for work	A	2	1	2	Wife of HH head	Does not work does not look for work	Oyt of labour force: Does not work does not look for work	33.3	post grduate	HH Head	18 to less than 35	2553	A	A	0	0	0	0	0	0	0	0	0	0	0	0	0	0	0
1146	Cairo	female	urban	urban	4	No Disablity	#NULL!	no	no	no	no	yes	no	no	yes	no	The child is not transeferred for suspected delay	university	No Apaprent Disability	out of labor force :not looking for work	A	2	1	2	Wife of HH head	Does not work does not look for work	Oyt of labour force: Does not work does not look for work	33.3	post grduate	HH Head	18 to less than 35	2554	A	A	0	0	0	0	0	0	0	0	0	0	0	0	0	0	0
1153	Cairo	male	urban	urban	4	No Disablity	#NULL!	no	no	no	no	no	no	no	no	no	The child is not transeferred for suspected delay	Illeterate	No Apaprent Disability	out of labor force :not looking for work	A	2			Wife of HH head	Does not work does not look for work	Oyt of labour force: Does not work does not look for work	25.5	Illeterate	HH Head	18 to less than 35	2573	A	A	0	0	0	0	0	0	0	0	0	0	0	0	0	0	0
1154	Cairo	male	urban	urban	4	No Disablity	#NULL!	no	no	no	no	no	no	no	no	no	The child is not transeferred for suspected delay	Illeterate	No Apaprent Disability	out of labor force :not looking for work	A	2			Wife of HH head	Does not work does not look for work	Oyt of labour force: Does not work does not look for work	28.5	Illeterate	HH Head	18 to less than 35	2574	A	A	0	0	0	0	0	0	0	0	0	0	0	0	0	0	0
1161	Cairo	female	urban	urban	4	No Disablity	#NULL!	no	no	no	no	yes	no	no	no	no	The child is not transeferred for suspected delay	university	No Apaprent Disability	Paid work	A	2			Wife of HH head	work (paid-unpaid-his own-employer)	in labour force (employed or unemployed)	27.8	university	HH Head	18 to less than 35	2594	A	A	0	0	0	0	0	0	0	0	0	0	0	0	0	0	0
1164	Cairo	male	urban	urban	3	No Disablity	#NULL!	no	no	no	no	no	no	no	no	no	The child is not transeferred for suspected delay	university	No Apaprent Disability	out of labor force :not looking for work	A	1			Wife of HH head	Does not work does not look for work	Oyt of labour force: Does not work does not look for work	21.5	university	HH Head	18 to less than 35	2603	A	A	0	0	0	0	0	0	0	0	0	0	0	0	0	0	0
1168	Cairo	male	urban	urban	4	No Disablity	#NULL!	no	no	no	no	yes	no	no	no	no	The child is not transeferred for suspected delay	university	No Apaprent Disability	out of labor force :not looking for work	A	2			Wife of HH head	Does not work does not look for work	Oyt of labour force: Does not work does not look for work	26.2	university	HH Head	18 to less than 35	2614	A	A	0	0	0	0	0	0	0	0	0	0	0	0	0	0	0
1176	Cairo	male	urban	urban	3	No Disablity	#NULL!	no	no	no	no	yes	no	no	no	no	The child is not transeferred for suspected delay	Above intermediate	No Apaprent Disability	out of labor force :not looking for work	A	1			Wife of HH head	Does not work does not look for work	Oyt of labour force: Does not work does not look for work	19.3	Above intermediate	HH Head	18 to less than 35	2633	A	A	0	0	0	0	0	0	0	0	0	0	0	0	0	0	0
1188	Cairo	male	urban	urban	7	No Disablity	#NULL!	yes	yes	no	no	yes	no	yes	no	no	The child is not transeferred for suspected delay	university	No Apaprent Disability	out of labor force :not looking for work	A	4			Wife of HH head	Does not work does not look for work	Oyt of labour force: Does not work does not look for work	38.3	university	HH Head	35 to less than 40	2657	A	A	0	0	0	0	0	0	0	0	0	0	0	0	0	0	0
1200	Cairo	male	urban	urban	6	No Disablity	#NULL!	no	yes	no	no	yes	no	yes	yes	no	The child is not transeferred for suspected delay	university	No Apaprent Disability	Paid work	A	2			Wife of HH head	work (paid-unpaid-his own-employer)	in labour force (employed or unemployed)	39.8	university	HH Head	35 to less than 40	2676	A	A	0	0	0	0	0	0	0	0	0	0	0	0	0	0	0
1207	Cairo	female	urban	urban	4	No Disablity	#NULL!	no	yes	no	no	no	no	no	no	no	The child is not transeferred for suspected delay	university	No Apaprent Disability	out of labor force :not looking for work	A	2			Wife of HH head	Does not work does not look for work	Oyt of labour force: Does not work does not look for work	24.1	university	HH Head	18 to less than 35	2693	A	A	0	0	0	0	0	0	0	0	0	0	0	0	0	0	0
1208	Cairo	male	urban	urban	4	No Disablity	#NULL!	no	yes	no	no	no	no	no	no	no	The child is not transeferred for suspected delay	university	No Apaprent Disability	out of labor force :not looking for work	A	2			Wife of HH head	Does not work does not look for work	Oyt of labour force: Does not work does not look for work	27	university	HH Head	18 to less than 35	2694	A	A	0	0	0	0	0	0	0	0	0	0	0	0	0	0	0
1214	Cairo	female	urban	urban	6	No Disablity	#NULL!	no	yes	no	no	no	no	no	no	no	The child is not transeferred for suspected delay	university	No Apaprent Disability	out of labor force :not looking for work	A	4			Wife of HH head	Does not work does not look for work	Oyt of labour force: Does not work does not look for work	30.5	High School and technical	HH Head	18 to less than 35	2706	A	A	0	0	0	0	0	0	0	0	0	0	0	0	0	0	0
1217	Cairo	male	urban	urban	3	No Disablity	#NULL!	no	yes	no	no	no	no	no	no	no	The child is transferred for suspected delay	university	No Apaprent Disability	Paid work	A	1			Wife of HH head	work (paid-unpaid-his own-employer)	in labour force (employed or unemployed)	24.7	university	HH Head	18 to less than 35	2713	A	A	0	0	0	0	0	0	0	0	0	0	0	0	0	0	0
1220	Cairo	male	urban	urban	4	No Disablity	#NULL!	yes	yes	no	yes	yes	no	no	yes	no	The child is not transeferred for suspected delay	university	No Apaprent Disability	out of labor force :not looking for work	A	2	1	2	Wife of HH head	Does not work does not look for work	Oyt of labour force: Does not work does not look for work	23.7	university	HH Head	18 to less than 35	2723	A	A	0	0	0	0	0	0	0	0	0	0	0	0	0	0	0
1221	Cairo	male	urban	urban	4	No Disablity	#NULL!	yes	yes	no	yes	yes	no	no	yes	no	The child is not transeferred for suspected delay	university	No Apaprent Disability	out of labor force :not looking for work	A	2	1	2	Wife of HH head	Does not work does not look for work	Oyt of labour force: Does not work does not look for work	23.7	university	HH Head	18 to less than 35	2724	A	A	0	0	0	0	0	0	0	0	0	0	0	0	0	0	0
1236	Cairo	male	urban	urban	4	No Disablity	#NULL!	no	no	no	no	no	no	no	no	no	The child is not transeferred for suspected delay	Above intermediate	No Apaprent Disability	out of labor force :not looking for work	A	2			Wife of HH head	Does not work does not look for work	Oyt of labour force: Does not work does not look for work	25.6	High School and technical	HH Head	18 to less than 35	2763	A	A	0	0	0	0	0	0	0	0	0	0	0	0	0	0	0
1237	Cairo	male	urban	urban	4	No Disablity	#NULL!	no	yes	no	no	no	no	no	no	no	The child is not transeferred for suspected delay	Above intermediate	No Apaprent Disability	out of labor force :not looking for work	A	2			Wife of HH head	Does not work does not look for work	Oyt of labour force: Does not work does not look for work	29.3	High School and technical	HH Head	18 to less than 35	2764	A	A	0	0	0	0	0	0	0	0	0	0	0	0	0	0	0
1240	Cairo	female	urban	urban	4	No Disablity	#NULL!	yes	yes	no	no	yes	no	no	no	no	The child is not transeferred for suspected delay	university	No Apaprent Disability	out of labor force :not looking for work	A	2			Wife of HH head	Does not work does not look for work	Oyt of labour force: Does not work does not look for work	25.8	university	HH Head	18 to less than 35	2773	A	A	0	0	0	0	0	0	0	0	0	0	0	0	0	0	0
1241	Cairo	female	urban	urban	4	No Disablity	#NULL!	yes	yes	no	no	yes	no	no	no	no	The child is not transeferred for suspected delay	university	No Apaprent Disability	out of labor force :not looking for work	A	2			Wife of HH head	Does not work does not look for work	Oyt of labour force: Does not work does not look for work	28.6	university	HH Head	18 to less than 35	2774	A	A	0	0	0	0	0	0	0	0	0	0	0	0	0	0	0
1251	Cairo	female	urban	urban	3	No Disablity	#NULL!	no	yes	no	no	no	no	no	no	no	The child is not transeferred for suspected delay	university	No Apaprent Disability	out of labor force :not looking for work	A	1			Wife of HH head	Does not work does not look for work	Oyt of labour force: Does not work does not look for work	26.2	university	HH Head	18 to less than 35	2803	A	A	0	0	0	0	0	0	0	0	0	0	0	0	0	0	0
1258	Cairo	female	urban	urban	3	No Disablity	#NULL!	no	yes	no	no	yes	no	no	no	no	The child is not transeferred for suspected delay	university	No Apaprent Disability	Paid work	A	1			Wife of HH head	work (paid-unpaid-his own-employer)	in labour force (employed or unemployed)	18	university	HH Head	18 to less than 35	2823	A	A	0	0	0	0	0	0	0	0	0	0	0	0	0	0	0
1263	Cairo	female	urban	urban	5	No Disablity	#NULL!	no	yes	no	no	yes	no	no	no	no	The child is not transeferred for suspected delay	university	No Apaprent Disability	out of labor force :not looking for work	A	3			Wife of HH head	Does not work does not look for work	Oyt of labour force: Does not work does not look for work	31.3	university	HH Head	18 to less than 35	2835	A	A	0	0	0	0	0	0	0	0	0	0	0	0	0	0	0
1277	Cairo	male	urban	urban	5	No Disablity	#NULL!	no	no	no	no	yes	no	no	no	no	The child is not transeferred for suspected delay	Illeterate	No Apaprent Disability	out of labor force :not looking for work	A	3			Wife of HH head	Does not work does not look for work	Oyt of labour force: Does not work does not look for work	31	Read and write	HH Head	18 to less than 35	2865	A	A	0	0	0	0	0	0	0	0	0	0	0	0	0	0	0
1280	Cairo	male	urban	urban	4	No Disablity	#NULL!	no	yes	no	no	no	no	no	no	no	The child is not transeferred for suspected delay	university	No Apaprent Disability	Paid work	A	1			Wife of HH head	work (paid-unpaid-his own-employer)	in labour force (employed or unemployed)	29.8	university	HH Head	18 to less than 35	2873	A	A	0	0	0	0	0	0	0	0	0	0	0	0	0	0	0
1284	Cairo	female	urban	urban	3	No Disablity	#NULL!	no	yes	no	no	no	no	no	no	yes	The child is not transeferred for suspected delay	university	No Apaprent Disability	out of labor force :not looking for work	A	1			Wife of HH head	Does not work does not look for work	Oyt of labour force: Does not work does not look for work	26.3	university	HH Head	18 to less than 35	2883	A	A	0	0	0	0	0	0	0	0	0	0	0	0	0	0	0
1294	Cairo	female	urban	urban	5	No Disablity	#NULL!	no	no	no	yes	no	no	no	no	no	The child is not transeferred for suspected delay	Illeterate	No Apaprent Disability	out of labor force :not looking for work	A	2			Wife of HH head	Does not work does not look for work	Oyt of labour force: Does not work does not look for work	34.7	Illeterate	HH Head	18 to less than 35	2905	A	A	0	0	0	0	0	0	0	0	0	0	0	0	0	0	0
1298	Cairo	female	urban	urban	4	No Disablity	#NULL!	no	yes	no	no	yes	no	no	no	no	The child is not transeferred for suspected delay	High School and technical	No Apaprent Disability	out of labor force :not looking for work	A	2			Wife of HH head	Does not work does not look for work	Oyt of labour force: Does not work does not look for work	23.6	High School and technical	HH Head	18 to less than 35	2914	A	A	0	0	0	0	0	0	0	0	0	0	0	0	0	0	0
1307	Cairo	female	urban	urban	4	No Disablity	#NULL!	yes	yes	no	no	yes	no	no	no	no	The child is not transeferred for suspected delay	university	No Apaprent Disability	Paid work	A	2			Wife of HH head	work (paid-unpaid-his own-employer)	in labour force (employed or unemployed)	40.7	university	HH Head	40 +	2934	A	A	0	0	0	0	0	0	0	0	0	0	0	0	0	0	0
1311	Cairo	male	urban	urban	4	No Disablity	#NULL!	no	yes	no	no	yes	no	no	no	no	The child is not transeferred for suspected delay	university	No Apaprent Disability	out of labor force :not looking for work	A	2			Wife of HH head	Does not work does not look for work	Oyt of labour force: Does not work does not look for work	24.2	university	HH Head	18 to less than 35	2944	A	A	0	0	0	0	0	0	0	0	0	0	0	0	0	0	0
1321	Cairo	male	urban	urban	6	No Disablity	#NULL!	no	no	no	no	yes	no	no	no	no	The child is not transeferred for suspected delay	Prep	No Apaprent Disability	out of labor force :not looking for work	A	3			Wife of HH head	Does not work does not look for work	Oyt of labour force: Does not work does not look for work	22.5	university	HH Head	18 to less than 35	2965	A	A	0	0	0	0	0	0	0	0	0	0	0	0	0	0	0
1334	Cairo	male	urban	urban	4	No Disablity	#NULL!	no	yes	no	no	no	no	yes	no	yes	The child is not transeferred for suspected delay	Read and write	No Apaprent Disability	out of labor force :not looking for work	A	1			Wife of HH head	Does not work does not look for work	Oyt of labour force: Does not work does not look for work	25.1	Primary	HH Head	18 to less than 35	2993	A	A	0	0	0	0	0	0	0	0	0	0	0	0	0	0	0
1355	Cairo	female	urban	urban	6	No Disablity	#NULL!	no	no	no	no	no	no	no	no	yes	The child is not transeferred for suspected delay	High School and technical	No Apaprent Disability	out of labor force :not looking for work	A	4			Wife of HH head	Does not work does not look for work	Oyt of labour force: Does not work does not look for work	27.3	High School and technical	HH Head	18 to less than 35	3035	A	A	0	0	0	0	0	0	0	0	0	0	0	0	0	0	0
1356	Cairo	female	urban	urban	6	No Disablity	#NULL!	no	no	no	no	no	no	no	no	yes	The child is not transeferred for suspected delay	High School and technical	No Apaprent Disability	out of labor force :not looking for work	A	4			Wife of HH head	Does not work does not look for work	Oyt of labour force: Does not work does not look for work	30.1	High School and technical	HH Head	18 to less than 35	3036	A	A	0	0	0	0	0	0	0	0	0	0	0	0	0	0	0
1363	Cairo	female	urban	urban	3	No Disablity	#NULL!	yes	yes	no	no	yes	no	no	no	no	The child is not transeferred for suspected delay	High School and technical	No Apaprent Disability	out of labor force :not looking for work	A	1			Wife of HH head	Does not work does not look for work	Oyt of labour force: Does not work does not look for work	17	university	HH Head	15 to less than 18	3053	A	A	0	0	0	0	0	0	0	0	0	0	0	0	0	0	0
1368	Cairo	male	urban	urban	5	No Disablity	#NULL!	no	yes	no	no	yes	no	no	no	no	The child is not transeferred for suspected delay	university	No Apaprent Disability	out of labor force :not looking for work	A	2			Wife of HH head	Does not work does not look for work	Oyt of labour force: Does not work does not look for work	34.9	university	HH Head	18 to less than 35	3065	A	A	0	0	0	0	0	0	0	0	0	0	0	0	0	0	0
1372	Cairo	male	urban	urban	5	No Disablity	#NULL!	no	yes	no	no	no	no	no	no	no	The child is not transeferred for suspected delay	High School and technical	No Apaprent Disability	out of labor force :not looking for work	A	2			Wife of HH head	Does not work does not look for work	Oyt of labour force: Does not work does not look for work	23.7	High School and technical	HH Head	18 to less than 35	3074	A	A	0	0	0	0	0	0	0	0	0	0	0	0	0	0	0
1377	Cairo	male	urban	urban	4	No Disablity	#NULL!	no	yes	no	no	no	no	no	no	no	The child is not transeferred for suspected delay	university	No Apaprent Disability	out of labor force :not looking for work	A	2			Wife of HH head	Does not work does not look for work	Oyt of labour force: Does not work does not look for work	30.4	university	HH Head	18 to less than 35	3084	A	A	0	0	0	0	0	0	0	0	0	0	0	0	0	0	0
1380	Cairo	female	urban	urban	4	No Disablity	#NULL!	no	yes	no	no	no	no	no	no	no	The child is not transeferred for suspected delay	Illeterate	No Apaprent Disability	out of labor force :not looking for work	A	2			Wife of HH head	Does not work does not look for work	Oyt of labour force: Does not work does not look for work	21.8	Illeterate	HH Head	18 to less than 35	3093	A	A	0	0	0	0	0	0	0	0	0	0	0	0	0	0	0
1381	Cairo	male	urban	urban	4	No Disablity	#NULL!	no	yes	no	no	yes	no	no	yes	no	The child is not transeferred for suspected delay	Illeterate	No Apaprent Disability	out of labor force :not looking for work	A	2			Wife of HH head	Does not work does not look for work	Oyt of labour force: Does not work does not look for work	22.8	Illeterate	HH Head	18 to less than 35	3094	A	A	0	0	0	0	0	0	0	0	0	0	0	0	0	0	0
1401	Cairo	male	urban	urban	5	No Disablity	#NULL!	no	yes	no	yes	yes	no	no	yes	no	The child is transferred for suspected delay	High School and technical	No Apaprent Disability	out of labor force :not looking for work	A	3	1	2	Wife of HH head	Does not work does not look for work	Oyt of labour force: Does not work does not look for work	24.3	Illeterate	HH Head	18 to less than 35	3143	A	A	0	0	0	0	0	yes	yes	yes	yes	0	0	0	0	0	0
1402	Cairo	female	urban	urban	5	No Disablity	#NULL!	no	yes	no	no	no	no	no	no	no	The child is not transeferred for suspected delay	High School and technical	No Apaprent Disability	out of labor force :not looking for work	A	3	1	2	Wife of HH head	Does not work does not look for work	Oyt of labour force: Does not work does not look for work	24.3	Illeterate	HH Head	18 to less than 35	3144	A	A	0	0	0	0	0	0	0	0	0	0	0	0	0	0	0
1403	Cairo	male	urban	urban	5	No Disablity	#NULL!	no	yes	no	no	no	no	no	no	no	The child is not transeferred for suspected delay	High School and technical	No Apaprent Disability	out of labor force :not looking for work	A	3			Wife of HH head	Does not work does not look for work	Oyt of labour force: Does not work does not look for work	26.8	Illeterate	HH Head	18 to less than 35	3145	A	A	0	0	0	0	0	0	0	0	0	0	0	0	0	0	0
1406	Cairo	female	urban	urban	4	No Disablity	#NULL!	no	yes	no	no	no	no	no	no	no	The child is not transeferred for suspected delay	Above intermediate	No Apaprent Disability	out of labor force :not looking for work	A	1			Wife of HH head	Does not work does not look for work	Oyt of labour force: Does not work does not look for work	25.5	High School and technical	HH Head	18 to less than 35	3153	A	A	0	0	0	0	0	0	0	0	0	0	0	0	0	0	0
1416	Cairo	female	urban	urban	5	No Disablity	#NULL!	no	yes	no	no	yes	no	no	no	no	The child is not transeferred for suspected delay	university	No Apaprent Disability	out of labor force :not looking for work	A	3			Wife of HH head	Does not work does not look for work	Oyt of labour force: Does not work does not look for work	32.8	university	HH Head	18 to less than 35	3175	A	A	0	0	0	0	0	0	0	0	0	0	0	0	0	0	0
1432	Cairo	female	urban	urban	4	No Disablity	#NULL!	no	yes	no	no	yes	no	no	no	no	The child is not transeferred for suspected delay	university	No Apaprent Disability	out of labor force :not looking for work	A	2			Wife of HH head	Does not work does not look for work	Oyt of labour force: Does not work does not look for work	26.8	university	HH Head	18 to less than 35	3213	A	A	0	0	0	0	0	0	0	0	0	0	0	0	0	0	0
1433	Cairo	female	urban	urban	4	No Disablity	#NULL!	no	yes	no	no	yes	no	no	no	no	The child is not transeferred for suspected delay	university	No Apaprent Disability	out of labor force :not looking for work	A	2			Wife of HH head	Does not work does not look for work	Oyt of labour force: Does not work does not look for work	28.3	university	HH Head	18 to less than 35	3214	A	A	0	0	0	0	0	0	0	0	0	0	0	0	0	0	0
1446	Cairo	female	urban	urban	6	No Disablity	#NULL!	no	no	no	no	no	no	no	no	no	The child is not transeferred for suspected delay	Illeterate	No Apaprent Disability	out of labor force :not looking for work	A	2			Wife of HH head	Does not work does not look for work	Oyt of labour force: Does not work does not look for work	37.4	Illeterate	HH Head	35 to less than 40	3236	A	A	0	0	0	0	0	0	0	0	0	0	0	0	0	0	0
1449	Cairo	female	urban	urban	3	No Disablity	#NULL!	no	yes	no	no	no	no	no	no	no	The child is not transeferred for suspected delay	university	No Apaprent Disability	out of labor force :not looking for work	A	1			Wife of HH head	Does not work does not look for work	Oyt of labour force: Does not work does not look for work	24.8	university	HH Head	18 to less than 35	3243	A	A	0	0	0	0	0	0	0	0	0	0	0	0	0	0	0
1454	Cairo	female	urban	urban	6	No Disablity	#NULL!	no	yes	no	no	no	no	no	no	no	The child is not transeferred for suspected delay	university	No Apaprent Disability	Paid work	A	4			Wife of HH head	work (paid-unpaid-his own-employer)	in labour force (employed or unemployed)	27.3	university	HH Head	18 to less than 35	3255	A	A	0	0	0	0	0	0	0	0	0	0	0	0	0	0	0
1455	Cairo	male	urban	urban	6	No Disablity	#NULL!	no	yes	no	yes	no	no	no	yes	no	The child is not transeferred for suspected delay	university	No Apaprent Disability	Paid work	A	4			Wife of HH head	work (paid-unpaid-his own-employer)	in labour force (employed or unemployed)	29.2	university	HH Head	18 to less than 35	3256	A	A	0	0	0	0	0	0	0	0	0	0	0	0	0	0	0
1480	Cairo	female	urban	urban	5	No Disablity	#NULL!	no	yes	no	no	no	no	no	no	no	The child is not transeferred for suspected delay	High School and technical	No Apaprent Disability	out of labor force :not looking for work	A	3			Wife of HH head	Does not work does not look for work	Oyt of labour force: Does not work does not look for work	19.9	Illeterate	HH Head	18 to less than 35	3305	A	A	0	0	0	0	0	0	0	0	0	0	0	0	0	0	0
1484	Cairo	female	urban	urban	5	No Disablity	#NULL!	no	yes	no	no	yes	no	yes	no	yes	The child is not transeferred for suspected delay	Illeterate	No Apaprent Disability	out of labor force :not looking for work	A	3			Wife of HH head	Does not work does not look for work	Oyt of labour force: Does not work does not look for work	21.8	Illeterate	HH Head	18 to less than 35	3314	A	A	0	0	0	0	0	0	0	0	0	0	0	0	0	0	0
1485	Cairo	female	urban	urban	5	No Disablity	#NULL!	no	yes	no	no	yes	no	yes	no	no	The child is transferred for suspected delay	Illeterate	No Apaprent Disability	out of labor force :not looking for work	A	3			Wife of HH head	Does not work does not look for work	Oyt of labour force: Does not work does not look for work	23.6	Illeterate	HH Head	18 to less than 35	3315	A	A	0	0	0	0	0	0	0	0	0	0	0	0	0	0	yes
1490	Cairo	male	urban	urban	5	No Disablity	#NULL!	no	no	no	no	yes	no	no	no	no	The child is not transeferred for suspected delay	Illeterate	No Apaprent Disability	out of labor force :not looking for work	A	3			Wife of HH head	Does not work does not look for work	Oyt of labour force: Does not work does not look for work	27.3	Prep	HH Head	18 to less than 35	3325	A	A	0	0	0	0	0	0	0	0	0	0	0	0	0	0	0
1496	Cairo	male	urban	urban	6	No Disablity	#NULL!	no	yes	no	no	yes	no	no	no	no	The child is not transeferred for suspected delay	Illeterate	No Apaprent Disability	out of labor force :not looking for work	A	2			Wife of HH head	Does not work does not look for work	Oyt of labour force: Does not work does not look for work	45.5	Read and write	HH Head	40 +	3336	A	A	0	0	0	0	0	0	0	0	0	0	0	0	0	0	0
1499	Cairo	male	urban	urban	3	No Disablity	#NULL!	no	yes	no	no	yes	no	no	no	no	The child is not transeferred for suspected delay	university	No Apaprent Disability	Paid work	A	1			Wife of HH head	work (paid-unpaid-his own-employer)	in labour force (employed or unemployed)	25.8	university	HH Head	18 to less than 35	3343	A	A	0	0	0	0	0	0	0	0	0	0	0	0	0	0	0
1513	Cairo	male	urban	urban	4	No Disablity	#NULL!	no	yes	no	yes	no	no	no	yes	no	The child is not transeferred for suspected delay	High School and technical	No Apaprent Disability	out of labor force :not looking for work	A	2			Wife of HH head	Does not work does not look for work	Oyt of labour force: Does not work does not look for work	24.4	High School and technical	HH Head	18 to less than 35	3373	A	A	0	0	0	0	0	0	0	0	0	0	0	0	0	0	0
1514	Cairo	male	urban	urban	4	No Disablity	#NULL!	no	yes	no	yes	no	no	no	yes	no	The child is not transeferred for suspected delay	High School and technical	No Apaprent Disability	out of labor force :not looking for work	A	2			Wife of HH head	Does not work does not look for work	Oyt of labour force: Does not work does not look for work	27.7	High School and technical	HH Head	18 to less than 35	3374	A	A	0	0	0	0	0	0	0	0	0	0	0	0	0	0	0
1520	Cairo	female	urban	urban	6	No Disablity	#NULL!	no	no	no	no	yes	no	no	no	no	The child is not transeferred for suspected delay	Above intermediate	No Apaprent Disability	out of labor force :not looking for work	A	2			Wife of HH head	Does not work does not look for work	Oyt of labour force: Does not work does not look for work	31.7	Above intermediate	HH Head	18 to less than 35	3386	A	A	0	0	0	0	0	0	0	0	0	0	0	0	0	0	0
1525	Cairo	male	urban	urban	6	No Disablity	#NULL!	no	yes	no	no	no	no	no	no	no	The child is not transeferred for suspected delay	university	No Apaprent Disability	out of labor force :not looking for work	A	3			Wife of HH head	Does not work does not look for work	Oyt of labour force: Does not work does not look for work	33.3	university	HH Head	18 to less than 35	3395	A	A	0	0	0	0	0	0	0	0	0	0	0	0	0	0	0
1526	Cairo	female	urban	urban	6	No Disablity	#NULL!	no	yes	no	no	no	no	no	no	no	The child is not transeferred for suspected delay	university	No Apaprent Disability	out of labor force :not looking for work	A	3			Wife of HH head	Does not work does not look for work	Oyt of labour force: Does not work does not look for work	34.7	university	HH Head	18 to less than 35	3396	A	A	0	0	0	0	0	0	0	0	0	0	0	0	0	0	0
1531	Cairo	male	urban	urban	5	No Disablity	#NULL!	no	no	no	no	yes	no	no	no	no	The child is not transeferred for suspected delay	Above intermediate	No Apaprent Disability	out of labor force :not looking for work	A	3			Wife of HH head	Does not work does not look for work	Oyt of labour force: Does not work does not look for work	28.5	university	HH Head	18 to less than 35	3405	A	A	0	0	0	0	0	0	0	0	0	0	0	0	0	0	0
1537	Cairo	female	urban	urban	7	No Disablity	#NULL!	no	no	no	no	no	no	no	no	yes	The child is not transeferred for suspected delay	Illeterate	No Apaprent Disability	out of labor force :not looking for work	A	2			Wife of HH head	Does not work does not look for work	Oyt of labour force: Does not work does not look for work	31.6	High School and technical	HH Head	18 to less than 35	3416	A	A	0	0	0	0	0	0	0	0	0	0	0	0	0	0	0
1543	Cairo	male	urban	urban	5	No Disablity	#NULL!	no	yes	no	no	no	no	no	no	no	The child is not transeferred for suspected delay	university	No Apaprent Disability	out of labor force :not looking for work	A	2			Wife of HH head	Does not work does not look for work	Oyt of labour force: Does not work does not look for work	32.3	university	HH Head	18 to less than 35	3425	A	A	0	0	0	0	0	0	0	0	0	0	0	0	0	0	0
1548	Cairo	female	urban	urban	5	No Disablity	#NULL!	no	no	no	no	yes	no	no	no	no	The child is not transeferred for suspected delay	university	No Apaprent Disability	out of labor force :not looking for work	A	3			Wife of HH head	Does not work does not look for work	Oyt of labour force: Does not work does not look for work	30.1	university	HH Head	18 to less than 35	3435	A	A	0	0	0	0	0	0	0	0	0	0	0	0	0	0	0
1553	Cairo	female	urban	urban	5	No Disablity	#NULL!	no	no	no	no	no	no	no	no	no	The child is not transeferred for suspected delay	Illeterate	No Apaprent Disability	out of labor force :not looking for work	A	3			Wife of HH head	Does not work does not look for work	Oyt of labour force: Does not work does not look for work	23.1	Read and write	HH Head	18 to less than 35	3445	A	A	0	0	0	0	0	0	0	0	0	0	0	0	0	0	0
1556	Cairo	male	urban	urban	4	No Disablity	#NULL!	no	yes	no	no	yes	no	no	yes	no	The child is not transeferred for suspected delay	university	No Apaprent Disability	out of labor force :not looking for work	A	2			Wife of HH head	Does not work does not look for work	Oyt of labour force: Does not work does not look for work	27	university	HH Head	18 to less than 35	3453	A	A	0	0	0	0	0	0	0	0	0	0	0	0	0	0	0
1557	Cairo	male	urban	urban	4	No Disablity	#NULL!	no	yes	no	no	yes	no	no	no	no	The child is not transeferred for suspected delay	university	No Apaprent Disability	out of labor force :not looking for work	A	2			Wife of HH head	Does not work does not look for work	Oyt of labour force: Does not work does not look for work	28.3	university	HH Head	18 to less than 35	3454	A	A	0	0	0	0	0	0	0	0	0	0	0	0	0	0	0
1563	Cairo	male	urban	urban	6	No Disablity	#NULL!	no	no	no	no	no	no	no	no	no	The child is not transeferred for suspected delay	Illeterate	No Apaprent Disability	out of labor force :not looking for work	A	1			Wife of HH head	Does not work does not look for work	Oyt of labour force: Does not work does not look for work	33.4	Illeterate	HH Head	18 to less than 35	3466	A	A	0	0	0	0	0	0	0	0	0	0	0	0	0	0	0
1567	Cairo	female	urban	urban	4	No Disablity	#NULL!	no	yes	no	no	no	no	no	no	no	The child is not transeferred for suspected delay	university	No Apaprent Disability	out of labor force :not looking for work	A	2			Wife of HH head	Does not work does not look for work	Oyt of labour force: Does not work does not look for work	29.4	university	HH Head	18 to less than 35	3474	A	A	0	0	0	0	0	0	0	0	0	0	0	0	0	0	0
1572	Cairo	male	urban	urban	5	No Disablity	#NULL!	no	no	no	no	yes	no	no	no	no	The child is transferred for suspected delay	university	No Apaprent Disability	out of labor force :not looking for work	A	1			Wife of HH head	Does not work does not look for work	Oyt of labour force: Does not work does not look for work	29.8	university	HH Head	18 to less than 35	3485	A	A	0	0	0	0	0	0	0	0	0	0	0	0	0	0	0
1576	Cairo	male	urban	urban	4	No Disablity	#NULL!	no	yes	no	no	yes	no	no	no	no	The child is not transeferred for suspected delay	university	No Apaprent Disability	out of labor force :not looking for work	A	2			Wife of HH head	Does not work does not look for work	Oyt of labour force: Does not work does not look for work	38.4	university	HH Head	35 to less than 40	3494	A	A	0	0	0	0	0	0	0	0	0	0	0	0	0	0	0
1581	Cairo	female	urban	urban	5	No Disablity	#NULL!	no	no	no	يصعب التحديد (ي ت	no	no	no	no	no	The child is not transeferred for suspected delay	university	No Apaprent Disability	out of labor force :not looking for work	A	3			Wife of HH head	Does not work does not look for work	Oyt of labour force: Does not work does not look for work	29	university	HH Head	18 to less than 35	3505	A	A	0	0	0	0	0	0	0	0	0	0	0	0	0	0	0
1585	Cairo	male	urban	urban	4	No Disablity	#NULL!	no	no	no	no	no	no	no	no	no	The child is not transeferred for suspected delay	Illeterate	No Apaprent Disability	out of labor force :not looking for work	A	1			Wife of HH head	Does not work does not look for work	Oyt of labour force: Does not work does not look for work	15	Illeterate	HH Head	15 to less than 18	3514	A	A	0	0	0	0	0	0	0	0	0	0	0	0	0	0	0
1590	Cairo	male	urban	urban	5	No Disablity	#NULL!	no	yes	no	no	no	no	no	no	no	The child is not transeferred for suspected delay	university	No Apaprent Disability	out of labor force :not looking for work	A	3			Wife of HH head	Does not work does not look for work	Oyt of labour force: Does not work does not look for work	35.7	university	HH Head	35 to less than 40	3525	A	A	0	0	0	0	0	0	0	0	0	0	0	0	0	0	0
1595	Cairo	male	urban	urban	5	No Disablity	#NULL!	no	no	no	no	yes	no	no	no	no	The child is not transeferred for suspected delay	High School and technical	No Apaprent Disability	out of labor force :not looking for work	A	2			Wife of HH head	Does not work does not look for work	Oyt of labour force: Does not work does not look for work	31.8	Illeterate	HH Head	18 to less than 35	3535	A	A	0	0	0	0	0	0	0	0	0	0	0	0	0	0	0
1601	Cairo	female	urban	urban	7	No Disablity	#NULL!	no	yes	no	no	no	no	no	no	no	The child is not transeferred for suspected delay	Illeterate	No Apaprent Disability	out of labor force :not looking for work	A	2			Wife of HH head	Does not work does not look for work	Oyt of labour force: Does not work does not look for work	30.3	Illeterate	HH Head	18 to less than 35	3546	A	A	0	0	0	0	0	0	0	0	0	0	0	0	0	0	0
1602	Cairo	female	urban	urban	7	No Disablity	#NULL!	no	yes	no	no	no	no	no	no	no	The child is not transeferred for suspected delay	Illeterate	No Apaprent Disability	out of labor force :not looking for work	A	2			Wife of HH head	Does not work does not look for work	Oyt of labour force: Does not work does not look for work	32.7	Illeterate	HH Head	18 to less than 35	3547	A	A	0	0	0	0	0	0	0	0	0	0	0	0	0	0	0
1611	Cairo	male	urban	urban	6	No Disablity	#NULL!	no	yes	no	no	yes	no	no	yes	no	The child is not transeferred for suspected delay	Illeterate	No Apaprent Disability	out of labor force :not looking for work	A	4			Wife of HH head	Does not work does not look for work	Oyt of labour force: Does not work does not look for work	31.7	Illeterate	HH Head	18 to less than 35	3565	A	A	0	0	0	0	0	0	0	0	0	0	0	0	0	0	0
1612	Cairo	male	urban	urban	6	No Disablity	#NULL!	no	yes	no	no	yes	no	no	yes	no	The child is not transeferred for suspected delay	Illeterate	No Apaprent Disability	out of labor force :not looking for work	A	4			Wife of HH head	Does not work does not look for work	Oyt of labour force: Does not work does not look for work	33.2	Illeterate	HH Head	18 to less than 35	3566	A	A	0	0	0	0	0	0	0	0	0	0	0	0	0	0	0
1615	Cairo	male	urban	urban	3	No Disablity	#NULL!	no	yes	no	no	yes	no	no	no	no	The child is not transeferred for suspected delay	university	No Apaprent Disability	out of labor force :not looking for work	A	1			Wife of HH head	Does not work does not look for work	Oyt of labour force: Does not work does not look for work	25.4	university	HH Head	18 to less than 35	3573	A	A	0	0	0	0	0	0	0	0	0	0	0	0	0	0	0
1624	Cairo	male	urban	urban	4	No Disablity	#NULL!	no	yes	no	no	no	no	no	yes	no	The child is not transeferred for suspected delay	Primary	No Apaprent Disability	out of labor force :not looking for work	A	1			Wife of HH head	Does not work does not look for work	Oyt of labour force: Does not work does not look for work	42.3	Primary	HH Head	40 +	3594	A	A	0	0	0	0	0	0	0	0	0	0	0	0	0	0	0
1628	Cairo	male	urban	urban	4	No Disablity	#NULL!	no	yes	no	no	no	no	no	no	no	The child is not transeferred for suspected delay	university	No Apaprent Disability	out of labor force :not looking for work	A	2			Wife of HH head	Does not work does not look for work	Oyt of labour force: Does not work does not look for work	32.3	university	HH Head	18 to less than 35	3604	A	A	0	0	0	0	0	0	0	0	0	0	0	0	0	0	0
1632	Cairo	male	urban	urban	5	No Disablity	#NULL!	no	yes	no	no	no	no	no	no	no	The child is not transeferred for suspected delay	High School and technical	No Apaprent Disability	out of labor force :not looking for work	A	3			Wife of HH head	Does not work does not look for work	Oyt of labour force: Does not work does not look for work	26.3	Above intermediate	HH Head	18 to less than 35	3614	A	A	0	0	0	0	0	0	0	0	0	0	0	0	0	0	0
1633	Cairo	female	urban	urban	5	No Disablity	#NULL!	no	yes	no	no	no	no	no	no	no	The child is not transeferred for suspected delay	High School and technical	No Apaprent Disability	out of labor force :not looking for work	A	3			Wife of HH head	Does not work does not look for work	Oyt of labour force: Does not work does not look for work	29.6	Above intermediate	HH Head	18 to less than 35	3615	A	A	0	0	0	0	0	0	0	0	0	0	0	0	0	0	0
1636	Cairo	male	urban	urban	4	No Disablity	#NULL!	no	yes	no	no	yes	no	yes	no	no	The child is not transeferred for suspected delay	university	No Apaprent Disability	out of labor force :not looking for work	A	1			Wife of HH head	Does not work does not look for work	Oyt of labour force: Does not work does not look for work	30.6	university	HH Head	18 to less than 35	3623	A	A	0	0	0	0	0	0	0	0	0	0	0	0	0	0	0
1640	Cairo	male	urban	urban	4	No Disablity	#NULL!	no	yes	no	no	yes	no	no	yes	no	The child is not transeferred for suspected delay	High School and technical	No Apaprent Disability	out of labor force :not looking for work	A	2			Wife of HH head	Does not work does not look for work	Oyt of labour force: Does not work does not look for work	25.6	Read and write	HH Head	18 to less than 35	3633	A	A	0	0	0	0	0	0	0	0	0	0	0	0	0	0	0
1641	Cairo	female	urban	urban	4	No Disablity	#NULL!	no	yes	no	no	yes	no	no	yes	no	The child is not transeferred for suspected delay	High School and technical	No Apaprent Disability	out of labor force :not looking for work	A	2			Wife of HH head	Does not work does not look for work	Oyt of labour force: Does not work does not look for work	26.6	Read and write	HH Head	18 to less than 35	3634	A	A	0	0	0	0	0	0	0	0	0	0	0	0	0	0	0
1646	Cairo	female	urban	urban	5	No Disablity	#NULL!	no	no	no	no	yes	no	no	yes	no	The child is not transeferred for suspected delay	university	No Apaprent Disability	out of labor force :not looking for work	A	3			Wife of HH head	Does not work does not look for work	Oyt of labour force: Does not work does not look for work	30.5	university	HH Head	18 to less than 35	3645	0	C	0	0	0	0	0	0	0	0	0	0	0	0	0	0	0
1656	Cairo	male	urban	urban	4	No Disablity	#NULL!	no	no	no	no	no	no	no	yes	no	The child is not transeferred for suspected delay	university	No Apaprent Disability	Paid work	A	2			Wife of HH head	work (paid-unpaid-his own-employer)	in labour force (employed or unemployed)	31.2	university	HH Head	18 to less than 35	3664	A	2	0	0	0	0	0	0	0	0	0	0	0	0	0	0	0
1659	Cairo	male	urban	urban	4	No Disablity	#NULL!	no	no	no	no	yes	no	no	no	no	The child is not transeferred for suspected delay	university	No Apaprent Disability	out of labor force :not looking for work	A	2			Wife of HH head	Does not work does not look for work	Oyt of labour force: Does not work does not look for work	15.6	High School and technical	HH Head	15 to less than 18	3673	A	A	0	0	0	0	0	0	0	0	0	0	0	0	0	0	0
1660	Cairo	female	urban	urban	4	No Disablity	#NULL!	no	no	no	no	no	no	no	no	no	The child is not transeferred for suspected delay	university	No Apaprent Disability	out of labor force :not looking for work	A	2			Wife of HH head	Does not work does not look for work	Oyt of labour force: Does not work does not look for work	18.4	High School and technical	HH Head	18 to less than 35	3674	A	A	0	0	0	0	0	0	0	0	0	0	0	0	0	0	0
1663	Cairo	male	urban	urban	3	No Disablity	#NULL!	no	no	no	yes	yes	no	no	no	no	The child is not transeferred for suspected delay	university	No Apaprent Disability	Paid work	A	1			Wife of HH head	work (paid-unpaid-his own-employer)	in labour force (employed or unemployed)	29.6	university	HH Head	18 to less than 35	3683	A	A	0	0	0	0	0	0	0	0	0	0	0	0	0	0	0
1666	Cairo	male	urban	urban	3	No Disablity	#NULL!	no	no	no	no	no	no	no	no	no	The child is transferred for suspected delay	university	No Apaprent Disability	Paid work	A	1			Wife of HH head	work (paid-unpaid-his own-employer)	in labour force (employed or unemployed)	23.7	university	HH Head	18 to less than 35	3693	A	A	yes	yes	yes	yes	yes	yes	yes	yes	yes	yes	yes	yes	yes	yes	yes
1669	Cairo	male	urban	urban	3	No Disablity	#NULL!	no	no	no	no	no	no	no	no	no	The child is not transeferred for suspected delay	4 years istitute	No Apaprent Disability	out of labor force :not looking for work	A	1			Wife of HH head	Does not work does not look for work	Oyt of labour force: Does not work does not look for work	23.8	4 years istitute	HH Head	18 to less than 35	3703	A	A	0	0	0	0	0	0	0	0	0	0	0	0	0	0	0
1676	Cairo	male	urban	urban	4	No Disablity	#NULL!	no	no	no	no	yes	no	no	yes	no	The child is not transeferred for suspected delay	post grduate	No Apaprent Disability	Paid work	A	2			Wife of HH head	work (paid-unpaid-his own-employer)	in labour force (employed or unemployed)	23.8	post grduate	HH Head	18 to less than 35	3723	A	A	0	0	0	0	0	0	0	0	0	0	0	0	0	0	0
1677	Cairo	female	urban	urban	4	No Disablity	#NULL!	no	no	no	yes	yes	no	no	yes	no	The child is not transeferred for suspected delay	post grduate	No Apaprent Disability	Paid work	A	2			Wife of HH head	work (paid-unpaid-his own-employer)	in labour force (employed or unemployed)	26.9	post grduate	HH Head	18 to less than 35	3724	A	A	0	0	0	0	0	0	0	0	0	0	0	0	0	0	0
1681	Cairo	male	urban	urban	4	No Disablity	#NULL!	no	no	no	no	no	no	no	no	no	The child is not transeferred for suspected delay	university	No Apaprent Disability	out of labor force :not looking for work	A	2			Wife of HH head	Does not work does not look for work	Oyt of labour force: Does not work does not look for work	29	university	HH Head	18 to less than 35	3734	A	A	0	0	0	0	0	0	0	0	0	0	0	0	0	0	0
1698	Cairo	male	urban	urban	11	No Disablity	#NULL!	no	no	no	no	yes	no	no	no	no	The child is not transeferred for suspected delay	Read and write	No Apaprent Disability	out of labor force :not looking for work	A	4			Wife of HH head	Does not work does not look for work	Oyt of labour force: Does not work does not look for work	40.3	university	HH Head	40 +	3751001	A	A	0	0	0	0	0	0	0	0	0	0	0	0	0	0	0
1715	Cairo	female	urban	urban	6	No Disablity	#NULL!	no	no	no	no	no	no	no	no	no	The child is not transeferred for suspected delay	High School and technical	Apparent disability	out of labor force :not looking for work	C	3	1	2	Wife of HH head	Does not work does not look for work	Oyt of labour force: Does not work does not look for work	34.2	High School and technical	HH Head	18 to less than 35	3795	0	C	0	0	0	0	0	0	0	0	0	0	0	0	0	0	0
1716	Cairo	female	urban	urban	6	No Disablity	#NULL!	no	no	no	yes	no	no	no	no	no	The child is not transeferred for suspected delay	High School and technical	Apparent disability	out of labor force :not looking for work	C	3	1	2	Wife of HH head	Does not work does not look for work	Oyt of labour force: Does not work does not look for work	34.2	High School and technical	HH Head	18 to less than 35	3796	0	C	0	0	0	0	0	0	0	0	0	0	0	0	0	0	0
1719	Cairo	male	urban	urban	3	No Disablity	#NULL!	no	no	no	no	yes	no	no	no	no	The child is not transeferred for suspected delay	university	No Apaprent Disability	Paid work	A	1			Wife of HH head	work (paid-unpaid-his own-employer)	in labour force (employed or unemployed)	24.1	university	HH Head	18 to less than 35	3803	A	A	0	0	0	0	0	0	0	0	0	0	0	0	0	0	0
1731	Cairo	male	urban	urban	7	No Disablity	#NULL!	no	no	no	no	yes	no	no	no	no	The child is not transeferred for suspected delay	university	No Apaprent Disability	out of labor force :not looking for work	A	1			Wife of HH head	Does not work does not look for work	Oyt of labour force: Does not work does not look for work	35.7	university	HH Head	35 to less than 40	3826	A	A	0	0	0	0	0	0	0	0	0	0	0	0	0	0	0
1743	Cairo	male	urban	urban	5	No Disablity	#NULL!	no	no	no	no	no	no	no	no	no	The child is not transeferred for suspected delay	university	No Apaprent Disability	out of labor force :not looking for work	A	3			Wife of HH head	Does not work does not look for work	Oyt of labour force: Does not work does not look for work	28.7	university	HH Head	18 to less than 35	3854	A	A	0	0	0	0	0	0	0	0	0	0	0	0	0	0	0
1744	Cairo	male	urban	urban	5	No Disablity	#NULL!	no	no	no	no	no	no	no	no	no	The child is not transeferred for suspected delay	university	No Apaprent Disability	out of labor force :not looking for work	A	3			Wife of HH head	Does not work does not look for work	Oyt of labour force: Does not work does not look for work	30.1	university	HH Head	18 to less than 35	3855	A	A	0	0	0	0	0	0	0	0	0	0	0	0	0	0	0
1758	Cairo	male	urban	urban	6	No Disablity	#NULL!	no	no	no	no	no	no	no	no	no	The child is not transeferred for suspected delay	university	No Apaprent Disability	Paid work	A	3			Wife of HH head	work (paid-unpaid-his own-employer)	in labour force (employed or unemployed)	24.8	Above intermediate	HH Head	18 to less than 35	3885	A	A	0	0	0	0	0	0	0	0	0	0	0	0	0	0	0
1764	Cairo	male	urban	urban	5	No Disablity	#NULL!	no	no	no	no	no	no	no	no	no	The child is not transeferred for suspected delay	university	No Apaprent Disability	out of labor force :not looking for work	A	3			Wife of HH head	Does not work does not look for work	Oyt of labour force: Does not work does not look for work	35.9	university	HH Head	35 to less than 40	3895	A	A	0	0	0	0	0	0	0	0	0	0	0	0	0	0	0
1767	Cairo	male	urban	urban	3	No Disablity	#NULL!	no	no	no	no	yes	no	no	yes	no	The child is not transeferred for suspected delay	post grduate	No Apaprent Disability	Paid work	A	1			Wife of HH head	work (paid-unpaid-his own-employer)	in labour force (employed or unemployed)	46.3	post grduate	HH Head	40 +	3903	0	C	0	0	0	0	0	0	0	0	0	0	0	0	0	0	0
1771	Cairo	male	urban	urban	4	No Disablity	#NULL!	yes	yes	yes	yes	no	no	no	yes	no	The child is not transeferred for suspected delay	university	No Apaprent Disability	out of labor force :not looking for work	A	1			Wife of HH head	Does not work does not look for work	Oyt of labour force: Does not work does not look for work	33.7	university	HH Head	18 to less than 35	3914	A	A	0	0	0	0	0	0	0	0	0	0	0	0	0	0	0
1776	Cairo	female	urban	urban	5	No Disablity	#NULL!	no	no	no	no	no	no	no	no	no	The child is not transeferred for suspected delay	Illeterate	No Apaprent Disability	Paid work	A	3			Wife of HH head	work (paid-unpaid-his own-employer)	in labour force (employed or unemployed)	27.2	Illeterate	HH Head	18 to less than 35	3925	A	A	0	0	0	0	0	0	0	0	0	0	0	0	0	0	0
1781	Cairo	male	urban	urban	5	No Disablity	#NULL!	no	no	no	no	yes	no	no	no	no	The child is not transeferred for suspected delay	university	No Apaprent Disability	out of labor force :not looking for work	A	3			Wife of HH head	Does not work does not look for work	Oyt of labour force: Does not work does not look for work	31.9	university	HH Head	18 to less than 35	3935	A	A	0	0	0	0	0	0	0	0	0	0	0	0	0	0	0
1784	Cairo	female	urban	urban	4	No Disablity	#NULL!	no	no	no	no	no	no	no	no	no	The child is not transeferred for suspected delay	university	No Apaprent Disability	out of labor force :not looking for work	A	2			Wife of HH head	Does not work does not look for work	Oyt of labour force: Does not work does not look for work	34.8	university	HH Head	18 to less than 35	3943	A	A	0	0	0	0	0	0	0	0	0	0	0	0	0	0	0
1785	Cairo	male	urban	urban	4	No Disablity	#NULL!	no	no	no	no	no	no	no	no	no	The child is not transeferred for suspected delay	university	No Apaprent Disability	out of labor force :not looking for work	A	2			Wife of HH head	Does not work does not look for work	Oyt of labour force: Does not work does not look for work	36.8	university	HH Head	35 to less than 40	3944	A	A	0	0	0	0	0	0	0	0	0	0	0	0	0	0	0
1794	Cairo	female	urban	urban	6	No Disablity	#NULL!	no	no	no	no	no	no	no	no	no	The child is not transeferred for suspected delay	Illeterate	No Apaprent Disability	Paid work	A	3			Wife of HH head	work (paid-unpaid-his own-employer)	in labour force (employed or unemployed)	24.8	High School and technical	HH Head	18 to less than 35	3963	A	A	0	0	0	0	0	0	0	0	0	0	0	0	0	0	0
1795	Cairo	female	urban	urban	6	No Disablity	#NULL!	no	no	no	no	no	no	no	no	no	The child is not transeferred for suspected delay	Illeterate	No Apaprent Disability	Paid work	A	3			Wife of HH head	work (paid-unpaid-his own-employer)	in labour force (employed or unemployed)	27	High School and technical	HH Head	18 to less than 35	3964	A	A	0	0	0	0	0	0	0	0	0	0	0	0	0	0	0
1796	Cairo	female	urban	urban	6	No Disablity	#NULL!	no	no	no	no	no	no	no	no	no	The child is transferred for suspected delay	Illeterate	No Apaprent Disability	Paid work	A	3			Wife of HH head	work (paid-unpaid-his own-employer)	in labour force (employed or unemployed)	27.8	High School and technical	HH Head	18 to less than 35	3965	A	A	0	yes	0	0	0	0	0	0	0	0	0	0	0	0	0
1805	Cairo	female	urban	urban	5	No Disablity	#NULL!	no	no	no	no	yes	no	no	no	no	The child is not transeferred for suspected delay	university	No Apaprent Disability	out of labor force :not looking for work	A	3			Wife of HH head	Does not work does not look for work	Oyt of labour force: Does not work does not look for work	19.8	university	HH Head	18 to less than 35	3983	A	A	0	0	0	0	0	0	0	0	0	0	0	0	0	0	0
1806	Cairo	male	urban	urban	5	No Disablity	#NULL!	no	no	no	no	yes	no	no	no	no	The child is not transeferred for suspected delay	university	No Apaprent Disability	out of labor force :not looking for work	A	3			Wife of HH head	Does not work does not look for work	Oyt of labour force: Does not work does not look for work	20.6	university	HH Head	18 to less than 35	3984	A	A	0	0	0	0	0	0	0	0	0	0	0	0	0	0	0
1807	Cairo	male	urban	urban	5	No Disablity	#NULL!	no	no	no	no	yes	no	no	no	no	The child is not transeferred for suspected delay	university	No Apaprent Disability	out of labor force :not looking for work	A	3			Wife of HH head	Does not work does not look for work	Oyt of labour force: Does not work does not look for work	22.9	university	HH Head	18 to less than 35	3985	A	A	0	0	0	0	0	0	0	0	0	0	0	0	0	0	0
1813	Cairo	male	urban	urban	6	No Disablity	#NULL!	no	no	no	no	yes	no	no	no	no	The child is not transeferred for suspected delay	university	No Apaprent Disability	out of labor force :not looking for work	A	4			Wife of HH head	Does not work does not look for work	Oyt of labour force: Does not work does not look for work	40.7	university	HH Head	40 +	3996	0	C	0	0	0	0	0	0	0	0	0	0	0	0	0	0	0
1828	Cairo	female	urban	urban	5	No Disablity	#NULL!	no	no	no	yes	no	no	no	yes	no	The child is not transeferred for suspected delay	university	No Apaprent Disability	out of labor force :not looking for work	A	3			Wife of HH head	Does not work does not look for work	Oyt of labour force: Does not work does not look for work	37.7	university	HH Head	35 to less than 40	4025	0	C	0	0	0	0	0	0	0	0	0	0	0	0	0	0	0
1831	Cairo	male	urban	urban	4	No Disablity	#NULL!	no	no	no	no	yes	no	no	no	no	The child is not transeferred for suspected delay	university	No Apaprent Disability	Paid work	A	2			Wife of HH head	work (paid-unpaid-his own-employer)	in labour force (employed or unemployed)	25.1	university	HH Head	18 to less than 35	4033	0	C	0	0	0	0	0	0	0	0	0	0	0	0	0	0	0
1832	Cairo	male	urban	urban	4	No Disablity	#NULL!	no	no	no	no	yes	no	no	no	no	The child is not transeferred for suspected delay	university	No Apaprent Disability	Paid work	A	2			Wife of HH head	work (paid-unpaid-his own-employer)	in labour force (employed or unemployed)	27.9	university	HH Head	18 to less than 35	4034	0	C	0	0	0	0	0	0	0	0	0	0	0	0	0	0	0
1841	Cairo	male	urban	urban	4	No Disablity	#NULL!	no	no	no	no	yes	no	no	no	no	The child is not transeferred for suspected delay	university	No Apaprent Disability	Paid work	A	2			Wife of HH head	work (paid-unpaid-his own-employer)	in labour force (employed or unemployed)	26.8	post grduate	HH Head	18 to less than 35	4053	A	A	0	0	0	0	0	0	0	0	0	0	0	0	0	0	0
1842	Cairo	male	urban	urban	4	No Disablity	#NULL!	no	no	no	no	no	no	no	no	no	The child is not transeferred for suspected delay	university	No Apaprent Disability	Paid work	A	2			Wife of HH head	work (paid-unpaid-his own-employer)	in labour force (employed or unemployed)	29	post grduate	HH Head	18 to less than 35	4054	A	A	0	0	0	0	0	0	0	0	0	0	0	0	0	0	0
1857	Cairo	male	urban	urban	6	No Disablity	#NULL!	no	no	no	no	yes	no	no	no	no	The child is not transeferred for suspected delay	university	No Apaprent Disability	Paid work	A	1			Wife of HH head	work (paid-unpaid-his own-employer)	in labour force (employed or unemployed)	33.7	university	HH Head	18 to less than 35	4086	A	A	0	0	0	0	0	0	0	0	0	0	0	0	0	0	0
1863	Cairo	female	urban	urban	7	No Disablity	#NULL!	no	no	no	no	no	no	no	no	no	The child is not transeferred for suspected delay	High School and technical	No Apaprent Disability	out of labor force :not looking for work	A	4			Wife of HH head	Does not work does not look for work	Oyt of labour force: Does not work does not look for work	26.2	High School and technical	HH Head	18 to less than 35	4096	A	A	0	0	0	0	0	0	0	0	0	0	0	0	0	0	0
1864	Cairo	female	urban	urban	7	No Disablity	#NULL!	no	no	no	no	no	no	no	no	no	The child is not transeferred for suspected delay	High School and technical	No Apaprent Disability	out of labor force :not looking for work	A	4			Wife of HH head	Does not work does not look for work	Oyt of labour force: Does not work does not look for work	30.7	High School and technical	HH Head	18 to less than 35	4097	A	A	0	0	0	0	0	0	0	0	0	0	0	0	0	0	0
1873	Cairo	male	urban	urban	9	No Disablity	#NULL!	no	no	no	no	yes	no	no	yes	no	The child is not transeferred for suspected delay	High School and technical	No Apaprent Disability	out of labor force :not looking for work	A	3			Wife of HH head	Does not work does not look for work	Oyt of labour force: Does not work does not look for work	30.8	High School and technical	HH Head	18 to less than 35	4109	A	A	0	0	0	0	0	0	0	0	0	0	0	0	0	0	0
1876	Cairo	male	urban	urban	4	No Disablity	#NULL!	no	no	no	no	no	no	no	no	no	The child is not transeferred for suspected delay	Illeterate	No Apaprent Disability	out of labor force :not looking for work	A	2			Wife of HH head	Does not work does not look for work	Oyt of labour force: Does not work does not look for work	15.6	High School and technical	HH Head	15 to less than 18	4113	A	A	0	0	0	0	0	0	0	0	0	0	0	0	0	0	0
1877	Cairo	male	urban	urban	4	No Disablity	#NULL!	no	no	no	no	no	no	no	no	no	The child is not transeferred for suspected delay	Illeterate	No Apaprent Disability	out of labor force :not looking for work	A	2			Wife of HH head	Does not work does not look for work	Oyt of labour force: Does not work does not look for work	16	High School and technical	HH Head	15 to less than 18	4114	A	A	0	0	0	0	0	0	0	0	0	0	0	0	0	0	0
1880	Cairo	female	urban	urban	3	No Disablity	#NULL!	no	no	no	no	no	no	no	no	no	The child is not transeferred for suspected delay	Illeterate	No Apaprent Disability	out of labor force :not looking for work	A	1			Wife of HH head	Does not work does not look for work	Oyt of labour force: Does not work does not look for work	17.8	High School and technical	HH Head	15 to less than 18	4123	A	A	0	0	0	0	0	0	0	0	0	0	0	0	0	0	0
1901	Cairo	female	urban	urban	10	No Disablity	#NULL!	no	no	no	no	no	no	no	no	no	The child is not transeferred for suspected delay	Primary	No Apaprent Disability	out of labor force :not looking for work	A	4			Wife of HH head	Does not work does not look for work	Oyt of labour force: Does not work does not look for work	38.2	High School and technical	HH Head	35 to less than 40	41510	A	A	0	0	0	0	0	0	0	0	0	0	0	0	0	0	0
1906	Cairo	male	urban	urban	6	No Disablity	#NULL!	no	no	no	no	yes	no	no	no	no	The child is transferred for suspected delay	High School and technical	No Apaprent Disability	out of labor force :not looking for work	A	3			Wife of HH head	Does not work does not look for work	Oyt of labour force: Does not work does not look for work	34.2	High School and technical	HH Head	18 to less than 35	4165	A	A	yes	0	0	0	yes	0	0	0	0	0	0	0	0	0	0
1907	Cairo	male	urban	urban	6	No Disablity	#NULL!	no	no	no	no	yes	no	no	no	no	The child is not transeferred for suspected delay	High School and technical	No Apaprent Disability	out of labor force :not looking for work	A	3			Wife of HH head	Does not work does not look for work	Oyt of labour force: Does not work does not look for work	38.3	High School and technical	HH Head	35 to less than 40	4166	A	A	0	0	0	0	0	0	0	0	0	0	0	0	0	0	0
1912	Cairo	female	urban	urban	5	No Disablity	#NULL!	no	no	no	no	yes	no	no	no	no	The child is not transeferred for suspected delay	Read and write	No Apaprent Disability	out of labor force :not looking for work	A	2			Wife of HH head	Does not work does not look for work	Oyt of labour force: Does not work does not look for work	25.2	Illeterate	HH Head	18 to less than 35	4175	0	C	0	0	0	0	0	0	0	0	0	0	0	0	0	0	0
1916	Cairo	male	urban	urban	5	No Disablity	#NULL!	no	no	no	no	no	no	no	no	no	The child is not transeferred for suspected delay	Illeterate	No Apaprent Disability	out of labor force :not looking for work	A	3			Wife of HH head	Does not work does not look for work	Oyt of labour force: Does not work does not look for work	23.7	Illeterate	HH Head	18 to less than 35	4184	A	A	0	0	0	0	0	0	0	0	0	0	0	0	0	0	0
1917	Cairo	male	urban	urban	5	No Disablity	#NULL!	no	no	no	no	no	no	no	no	no	The child is not transeferred for suspected delay	Illeterate	No Apaprent Disability	out of labor force :not looking for work	A	3			Wife of HH head	Does not work does not look for work	Oyt of labour force: Does not work does not look for work	24.8	Illeterate	HH Head	18 to less than 35	4185	A	A	0	0	0	0	0	0	0	0	0	0	0	0	0	0	0
1922	Cairo	female	urban	urban	5	No Disablity	#NULL!	no	no	no	no	no	no	no	no	no	The child is not transeferred for suspected delay	Illeterate	No Apaprent Disability	out of labor force :not looking for work	A	3			Wife of HH head	Does not work does not look for work	Oyt of labour force: Does not work does not look for work	28.5	High School and technical	HH Head	18 to less than 35	4195	A	A	0	0	0	0	0	0	0	0	0	0	0	0	0	0	0
1925	Cairo	male	urban	urban	4	No Disablity	#NULL!	no	no	no	no	no	no	no	no	no	The child is not transeferred for suspected delay	Above intermediate	No Apaprent Disability	out of labor force :not looking for work	A	2			Wife of HH head	Does not work does not look for work	Oyt of labour force: Does not work does not look for work	21.6	Illeterate	HH Head	18 to less than 35	4203	A	A	0	0	0	0	0	0	0	0	0	0	0	0	0	0	0
1926	Cairo	male	urban	urban	4	No Disablity	#NULL!	no	no	no	no	no	no	no	no	no	The child is not transeferred for suspected delay	Above intermediate	No Apaprent Disability	out of labor force :not looking for work	A	2			Wife of HH head	Does not work does not look for work	Oyt of labour force: Does not work does not look for work	23.7	Illeterate	HH Head	18 to less than 35	4204	A	A	0	0	0	0	0	0	0	0	0	0	0	0	0	0	0
1932	Cairo	female	urban	urban	7	No Disablity	#NULL!	no	no	no	yes	yes	no	no	no	no	The child is not transeferred for suspected delay	university	No Apaprent Disability	out of labor force :not looking for work	A	5			Wife of HH head	Does not work does not look for work	Oyt of labour force: Does not work does not look for work	23.3	Read and write	HH Head	18 to less than 35	4216	A	A	0	0	0	0	0	0	0	0	0	0	0	0	0	0	0
1933	Cairo	male	urban	urban	7	No Disablity	#NULL!	no	no	no	yes	yes	no	no	no	no	The child is not transeferred for suspected delay	university	No Apaprent Disability	out of labor force :not looking for work	A	5			Wife of HH head	Does not work does not look for work	Oyt of labour force: Does not work does not look for work	26.4	Read and write	HH Head	18 to less than 35	4217	A	A	0	0	0	0	0	0	0	0	0	0	0	0	0	0	0
1938	Cairo	female	urban	urban	6	No Disablity	#NULL!	no	yes	no	no	yes	no	no	no	no	The child is not transeferred for suspected delay	university	No Apaprent Disability	out of labor force :not looking for work	A	4			Wife of HH head	Does not work does not look for work	Oyt of labour force: Does not work does not look for work	32.4	university	HH Head	18 to less than 35	4225	0	C	0	0	0	0	0	0	0	0	0	0	0	0	0	0	0
1939	Cairo	female	urban	urban	6	No Disablity	#NULL!	no	no	no	no	yes	no	no	no	no	The child is not transeferred for suspected delay	university	No Apaprent Disability	out of labor force :not looking for work	A	4			Wife of HH head	Does not work does not look for work	Oyt of labour force: Does not work does not look for work	34.8	university	HH Head	18 to less than 35	4226	0	C	0	0	0	0	0	0	0	0	0	0	0	0	0	0	0
1943	Cairo	male	urban	urban	6	No Disablity	#NULL!	no	no	no	no	yes	no	no	no	no	The child is not transeferred for suspected delay	Read and write	No Apaprent Disability	out of labor force :not looking for work	A	4			Wife of HH head	Does not work does not look for work	Oyt of labour force: Does not work does not look for work	19	Read and write	HH Head	18 to less than 35	4234	A	A	0	0	0	0	0	0	0	0	0	0	0	0	0	0	0
1944	Cairo	female	urban	urban	6	No Disablity	#NULL!	no	no	no	no	yes	no	no	no	no	The child is transferred for suspected delay	Read and write	No Apaprent Disability	out of labor force :not looking for work	A	4			Wife of HH head	Does not work does not look for work	Oyt of labour force: Does not work does not look for work	21.8	Read and write	HH Head	18 to less than 35	4235	A	A	0	0	0	0	0	0	0	0	0	0	yes	yes	yes	yes	0
1945	Cairo	male	urban	urban	6	No Disablity	#NULL!	no	no	no	no	yes	no	no	no	no	The child is not transeferred for suspected delay	Read and write	No Apaprent Disability	out of labor force :not looking for work	A	4			Wife of HH head	Does not work does not look for work	Oyt of labour force: Does not work does not look for work	23.4	Read and write	HH Head	18 to less than 35	4236	A	A	0	0	0	0	0	0	0	0	0	0	0	0	0	0	0
1948	Cairo	male	urban	urban	4	No Disablity	#NULL!	no	no	no	no	yes	no	no	no	no	The child is not transeferred for suspected delay	Prep	No Apaprent Disability	out of labor force :not looking for work	A	2			Wife of HH head	Does not work does not look for work	Oyt of labour force: Does not work does not look for work	18	High School and technical	HH Head	18 to less than 35	4243	A	A	0	0	0	0	0	0	0	0	0	0	0	0	0	0	0
1949	Cairo	male	urban	urban	4	No Disablity	#NULL!	no	no	no	no	yes	no	no	no	no	The child is not transeferred for suspected delay	Prep	No Apaprent Disability	out of labor force :not looking for work	A	2			Wife of HH head	Does not work does not look for work	Oyt of labour force: Does not work does not look for work	20.8	High School and technical	HH Head	18 to less than 35	4244	A	A	0	0	0	0	0	0	0	0	0	0	0	0	0	0	0
1952	Cairo	female	urban	urban	4	No Disablity	#NULL!	no	no	no	no	no	no	no	no	no	The child is not transeferred for suspected delay	High School and technical	No Apaprent Disability	out of labor force :not looking for work	A	2			Wife of HH head	Does not work does not look for work	Oyt of labour force: Does not work does not look for work	17.3	High School and technical	HH Head	15 to less than 18	4253	A	A	0	0	0	0	0	0	0	0	0	0	0	0	0	0	0
1953	Cairo	female	urban	urban	4	No Disablity	#NULL!	no	no	no	no	no	no	no	no	no	The child is not transeferred for suspected delay	High School and technical	No Apaprent Disability	out of labor force :not looking for work	A	2			Wife of HH head	Does not work does not look for work	Oyt of labour force: Does not work does not look for work	18.4	High School and technical	HH Head	18 to less than 35	4254	A	A	0	0	0	0	0	0	0	0	0	0	0	0	0	0	0
1958	Cairo	female	urban	urban	5	No Disablity	#NULL!	no	no	no	no	yes	no	no	yes	no	The child is not transeferred for suspected delay	Above intermediate	No Apaprent Disability	out of labor force :not looking for work	A	3			Wife of HH head	Does not work does not look for work	Oyt of labour force: Does not work does not look for work	26.4	Above intermediate	HH Head	18 to less than 35	4265	A	A	0	0	0	0	0	0	0	0	0	0	0	0	0	0	0
1963	Cairo	male	urban	urban	6	No Disablity	#NULL!	no	no	no	no	no	no	no	no	no	The child is not transeferred for suspected delay	university	No Apaprent Disability	out of labor force :not looking for work	A	3			Wife of HH head	Does not work does not look for work	Oyt of labour force: Does not work does not look for work	26.8	university	HH Head	18 to less than 35	4275	A	A	0	0	0	0	0	0	0	0	0	0	0	0	0	0	0
1967	Cairo	male	urban	urban	5	No Disablity	#NULL!	no	no	no	no	no	no	no	no	no	The child is not transeferred for suspected delay	university	No Apaprent Disability	out of labor force :not looking for work	A	2			Wife of HH head	Does not work does not look for work	Oyt of labour force: Does not work does not look for work	18.4	university	HH Head	18 to less than 35	4283	A	A	0	0	0	0	0	0	0	0	0	0	0	0	0	0	0
1968	Cairo	male	urban	urban	5	No Disablity	#NULL!	no	no	no	no	no	no	no	no	no	The child is not transeferred for suspected delay	university	No Apaprent Disability	out of labor force :not looking for work	A	2			Wife of HH head	Does not work does not look for work	Oyt of labour force: Does not work does not look for work	20	university	HH Head	18 to less than 35	4284	A	A	0	0	0	0	0	0	0	0	0	0	0	0	0	0	0
1973	Cairo	female	urban	urban	5	No Disablity	#NULL!	no	no	no	no	no	no	no	no	no	The child is not transeferred for suspected delay	Prep	No Apaprent Disability	out of labor force :not looking for work	A	3			Wife of HH head	Does not work does not look for work	Oyt of labour force: Does not work does not look for work	18	university	HH Head	18 to less than 35	4294	A	A	0	0	0	0	0	0	0	0	0	0	0	0	0	0	0
1974	Cairo	male	urban	urban	5	No Disablity	#NULL!	no	no	no	no	no	no	no	no	no	The child is not transeferred for suspected delay	Prep	No Apaprent Disability	out of labor force :not looking for work	A	3			Wife of HH head	Does not work does not look for work	Oyt of labour force: Does not work does not look for work	19.6	university	HH Head	18 to less than 35	4295	A	A	0	0	0	0	0	0	0	0	0	0	0	0	0	0	0
1977	Cairo	male	urban	urban	5	No Disablity	#NULL!	no	no	no	no	yes	no	no	no	no	The child is not transeferred for suspected delay	university	No Apaprent Disability	out of labor force :not looking for work	A	3			Wife of HH head	Does not work does not look for work	Oyt of labour force: Does not work does not look for work	26	High School and technical	HH Head	18 to less than 35	4303	A	A	0	0	0	0	0	0	0	0	0	0	0	0	0	0	0
1978	Cairo	male	urban	urban	5	No Disablity	#NULL!	yes	no	no	no	yes	no	no	no	no	The child is not transeferred for suspected delay	university	No Apaprent Disability	out of labor force :not looking for work	A	3	1	2	Wife of HH head	Does not work does not look for work	Oyt of labour force: Does not work does not look for work	29.8	High School and technical	HH Head	18 to less than 35	4304	A	A	0	0	0	0	0	0	0	0	0	0	0	0	0	0	0
1979	Cairo	female	urban	urban	5	No Disablity	#NULL!	yes	no	no	no	yes	no	no	no	no	The child is not transeferred for suspected delay	university	No Apaprent Disability	out of labor force :not looking for work	A	3	1	2	Wife of HH head	Does not work does not look for work	Oyt of labour force: Does not work does not look for work	29.8	High School and technical	HH Head	18 to less than 35	4305	A	A	0	0	0	0	0	0	0	0	0	0	0	0	0	0	0
1982	Cairo	male	urban	urban	3	No Disablity	#NULL!	no	no	no	no	no	no	no	no	no	The child is not transeferred for suspected delay	4 years istitute	No Apaprent Disability	out of labor force :not looking for work	A	1			Wife of HH head	Does not work does not look for work	Oyt of labour force: Does not work does not look for work	22.6	university	HH Head	18 to less than 35	4313	A	A	0	0	0	0	0	0	0	0	0	0	0	0	0	0	0
1985	Cairo	female	urban	urban	6	No Disablity	#NULL!	no	no	no	no	no	no	no	no	no	The child is not transeferred for suspected delay	Above intermediate	No Apaprent Disability	out of labor force :not looking for work	A	4			Wife of HH head	Does not work does not look for work	Oyt of labour force: Does not work does not look for work	19.5	Illeterate	HH Head	18 to less than 35	4323	A	A	0	0	0	0	0	0	0	0	0	0	0	0	0	0	0
1986	Cairo	female	urban	urban	6	No Disablity	#NULL!	no	no	no	no	no	no	no	no	no	The child is not transeferred for suspected delay	Above intermediate	No Apaprent Disability	out of labor force :not looking for work	A	4			Wife of HH head	Does not work does not look for work	Oyt of labour force: Does not work does not look for work	21.5	Illeterate	HH Head	18 to less than 35	4324	A	A	0	0	0	0	0	0	0	0	0	0	0	0	0	0	0
1987	Cairo	male	urban	urban	6	No Disablity	#NULL!	no	no	no	no	no	no	no	no	no	The child is not transeferred for suspected delay	Above intermediate	No Apaprent Disability	out of labor force :not looking for work	A	4	1	2	Wife of HH head	Does not work does not look for work	Oyt of labour force: Does not work does not look for work	22.9	Illeterate	HH Head	18 to less than 35	4325	A	A	0	0	0	0	0	0	0	0	0	0	0	0	0	0	0
1988	Cairo	female	urban	urban	6	No Disablity	#NULL!	no	no	no	no	no	no	no	no	no	The child is not transeferred for suspected delay	Above intermediate	No Apaprent Disability	out of labor force :not looking for work	A	4	1	2	Wife of HH head	Does not work does not look for work	Oyt of labour force: Does not work does not look for work	22.9	Illeterate	HH Head	18 to less than 35	4326	A	A	0	0	0	0	0	0	0	0	0	0	0	0	0	0	0
1994	Cairo	female	urban	urban	6	No Disablity	#NULL!	no	no	no	no	yes	no	no	no	no	The child is not transeferred for suspected delay	Read and write	No Apaprent Disability	out of labor force :not looking for work	A	3			Wife of HH head	Does not work does not look for work	Oyt of labour force: Does not work does not look for work	32.2	High School and technical	HH Head	18 to less than 35	4336	A	A	0	0	0	0	0	0	0	0	0	0	0	0	0	0	0
2009	Cairo	male	urban	urban	6	No Disablity	#NULL!	no	no	no	no	no	no	no	no	no	The child is not transeferred for suspected delay	Illeterate	No Apaprent Disability	out of labor force :not looking for work	A	2			Wife of HH head	Does not work does not look for work	Oyt of labour force: Does not work does not look for work	18.8	Read and write	HH Head	18 to less than 35	4364	A	A	0	0	0	0	0	0	0	0	0	0	0	0	0	0	0
2014	Cairo	male	urban	urban	3	No Disablity	#NULL!	no	no	no	no	no	no	no	no	no	The child is not transeferred for suspected delay	Read and write	No Apaprent Disability	out of labor force :not looking for work	A	1			Wife of HH head	Does not work does not look for work	Oyt of labour force: Does not work does not look for work	24.9	Read and write	HH Head	18 to less than 35	4373	A	A	0	0	0	0	0	0	0	0	0	0	0	0	0	0	0
2017	Cairo	female	urban	urban	4	No Disablity	#NULL!	no	no	no	no	no	no	no	no	no	The child is not transeferred for suspected delay	Illeterate	No Apaprent Disability	out of labor force :not looking for work	A	2			Wife of HH head	Does not work does not look for work	Oyt of labour force: Does not work does not look for work	22.1	Illeterate	HH Head	18 to less than 35	4383	A	A	0	0	0	0	0	0	0	0	0	0	0	0	0	0	0
2018	Cairo	female	urban	urban	4	No Disablity	#NULL!	no	no	no	no	no	no	no	no	no	The child is not transeferred for suspected delay	Illeterate	No Apaprent Disability	out of labor force :not looking for work	A	2			Wife of HH head	Does not work does not look for work	Oyt of labour force: Does not work does not look for work	22.9	Illeterate	HH Head	18 to less than 35	4384	A	A	0	0	0	0	0	0	0	0	0	0	0	0	0	0	0
2021	Cairo	female	urban	urban	4	No Disablity	#NULL!	yes	no	no	no	yes	no	no	no	no	The child is not transeferred for suspected delay	Illeterate	No Apaprent Disability	out of labor force :not looking for work	A	2			Wife of HH head	Does not work does not look for work	Oyt of labour force: Does not work does not look for work	24.6	Read and write	HH Head	18 to less than 35	4393	A	A	0	0	0	0	0	0	0	0	0	0	0	0	0	0	0
2022	Cairo	female	urban	urban	4	No Disablity	#NULL!	no	no	no	no	yes	no	no	no	no	The child is not transeferred for suspected delay	Illeterate	No Apaprent Disability	out of labor force :not looking for work	A	2			Wife of HH head	Does not work does not look for work	Oyt of labour force: Does not work does not look for work	26.8	Read and write	HH Head	18 to less than 35	4394	A	A	0	0	0	0	0	0	0	0	0	0	0	0	0	0	0
2025	Cairo	female	urban	urban	5	No Disablity	#NULL!	no	no	no	no	no	no	no	no	no	The child is not transeferred for suspected delay	Read and write	No Apaprent Disability	out of labor force :not looking for work	A	3	1	2	Wife of HH head	Does not work does not look for work	Oyt of labour force: Does not work does not look for work	18.8	university	HH Head	18 to less than 35	4403	A	A	0	0	0	0	0	0	0	0	0	0	0	0	0	0	0
2026	Cairo	female	urban	urban	5	No Disablity	#NULL!	no	no	no	no	no	no	no	no	no	The child is not transeferred for suspected delay	Read and write	No Apaprent Disability	out of labor force :not looking for work	A	3	1	2	Wife of HH head	Does not work does not look for work	Oyt of labour force: Does not work does not look for work	18.8	university	HH Head	18 to less than 35	4404	A	A	0	0	0	0	0	0	0	0	0	0	0	0	0	0	0
2027	Cairo	male	urban	urban	5	No Disablity	#NULL!	no	no	no	no	no	no	no	no	no	The child is not transeferred for suspected delay	Read and write	No Apaprent Disability	out of labor force :not looking for work	A	3			Wife of HH head	Does not work does not look for work	Oyt of labour force: Does not work does not look for work	20.2	university	HH Head	18 to less than 35	4405	A	A	0	0	0	0	0	0	0	0	0	0	0	0	0	0	0
2031	Cairo	male	urban	urban	5	No Disablity	#NULL!	no	no	no	no	no	no	no	no	no	The child is not transeferred for suspected delay	Illeterate	Apparent disability	out of labor force :not looking for work	B	3			Wife of HH head	Does not work does not look for work	Oyt of labour force: Does not work does not look for work	24.3	Illeterate	HH Head	18 to less than 35	4414	0	F	0	0	0	0	0	0	0	0	0	0	0	0	0	0	0
2032	Cairo	female	urban	urban	5	No Disablity	#NULL!	no	no	no	no	no	no	no	no	no	The child is not transeferred for suspected delay	Illeterate	Apparent disability	out of labor force :not looking for work	B	3			Wife of HH head	Does not work does not look for work	Oyt of labour force: Does not work does not look for work	27.3	Illeterate	HH Head	18 to less than 35	4415	0	F	0	0	0	0	0	0	0	0	0	0	0	0	0	0	0
2035	Cairo	male	urban	urban	4	No Disablity	#NULL!	no	no	no	no	yes	no	no	no	no	The child is transferred for suspected delay	Illeterate	No Apaprent Disability	out of labor force :not looking for work	A	1			Wife of HH head	Does not work does not look for work	Oyt of labour force: Does not work does not look for work	21.4	Illeterate	HH Head	18 to less than 35	4423	A	A	yes	0	0	0	0	0	0	0	0	0	0	0	0	0	0
2043	Cairo	male	urban	urban	3	No Disablity	#NULL!	no	no	no	no	yes	no	no	no	no	The child is not transeferred for suspected delay	university	No Apaprent Disability	out of labor force :not looking for work	A	1			Wife of HH head	Does not work does not look for work	Oyt of labour force: Does not work does not look for work	21.8	university	HH Head	18 to less than 35	4443	A	A	0	0	0	0	0	0	0	0	0	0	0	0	0	0	0
2046	Cairo	female	urban	urban	3	No Disablity	#NULL!	no	yes	no	no	yes	no	no	no	no	The child is not transeferred for suspected delay	university	No Apaprent Disability	Paid work	A	1			Wife of HH head	work (paid-unpaid-his own-employer)	in labour force (employed or unemployed)	26.7	university	HH Head	18 to less than 35	4453	A	A	0	0	0	0	0	0	0	0	0	0	0	0	0	0	0
2049	Cairo	male	urban	urban	3	No Disablity	#NULL!	yes	no	yes	yes	yes	no	no	yes	no	The child is not transeferred for suspected delay	High School and technical	No Apaprent Disability	out of labor force :not looking for work	A	1			Wife of HH head	Does not work does not look for work	Oyt of labour force: Does not work does not look for work	40.3	4 years istitute	HH Head	40 +	4463	A	A	0	0	0	0	0	0	0	0	0	0	0	0	0	0	0
2066	Cairo	female	urban	urban	6	No Disablity	#NULL!	no	no	no	no	yes	no	no	no	no	The child is not transeferred for suspected delay	High School and technical	No Apaprent Disability	out of labor force :not looking for work	A	2			Wife of HH head	Does not work does not look for work	Oyt of labour force: Does not work does not look for work	31.3	High School and technical	HH Head	18 to less than 35	4496	A	A	0	0	0	0	0	0	0	0	0	0	0	0	0	0	0
2070	Cairo	male	urban	urban	4	No Disablity	#NULL!	no	no	no	no	no	no	no	no	no	The child is not transeferred for suspected delay	High School and technical	No Apaprent Disability	out of labor force :not looking for work	A	2			Wife of HH head	Does not work does not look for work	Oyt of labour force: Does not work does not look for work	25.3	High School and technical	HH Head	18 to less than 35	4504	A	A	0	0	0	0	0	0	0	0	0	0	0	0	0	0	0
2075	Cairo	male	urban	urban	5	No Disablity	#NULL!	no	no	no	yes	yes	no	no	no	no	The child is not transeferred for suspected delay	university	No Apaprent Disability	out of labor force :not looking for work	A	2			Wife of HH head	Does not work does not look for work	Oyt of labour force: Does not work does not look for work	33.3	4 years istitute	HH Head	18 to less than 35	4515	A	A	0	0	0	0	0	0	0	0	0	0	0	0	0	0	0
2081	Cairo	female	urban	urban	6	No Disablity	#NULL!	no	no	no	no	no	no	no	no	no	The child is not transeferred for suspected delay	High School and technical	No Apaprent Disability	Paid work	A	3			other relationship type	work (paid-unpaid-his own-employer)	in labour force (employed or unemployed)	32.5	Illeterate	HH Head	18 to less than 35	4526	A	A	0	0	0	0	0	0	0	0	0	0	0	0	0	0	0
2085	Cairo	male	urban	urban	4	No Disablity	#NULL!	no	no	no	no	yes	no	no	no	no	The child is not transeferred for suspected delay	Read and write	No Apaprent Disability	out of labor force :not looking for work	A	2			Wife of HH head	Does not work does not look for work	Oyt of labour force: Does not work does not look for work	25.3	Illeterate	HH Head	18 to less than 35	4534	A	A	0	0	0	0	0	0	0	0	0	0	0	0	0	0	0
2092	Cairo	male	urban	urban	7	No Disablity	#NULL!	no	no	no	no	no	no	no	no	no	The child is not transeferred for suspected delay	Illeterate	No Apaprent Disability	out of labor force :not looking for work	A	2			Wife of HH head	Does not work does not look for work	Oyt of labour force: Does not work does not look for work	32.7	Illeterate	HH Head	18 to less than 35	4547	A	A	0	0	0	0	0	0	0	0	0	0	0	0	0	0	0
2108	Cairo	male	urban	urban	5	No Disablity	#NULL!	no	no	no	no	yes	no	no	no	no	The child is not transeferred for suspected delay	Illeterate	No Apaprent Disability	out of labor force :not looking for work	A	2			Wife of HH head	Does not work does not look for work	Oyt of labour force: Does not work does not look for work	24.5	Illeterate	HH Head	18 to less than 35	4574	A	A	0	0	0	0	0	0	0	0	0	0	0	0	0	0	0
2117	Cairo	male	urban	urban	4	No Disablity	#NULL!	no	yes	no	no	no	no	no	no	no	The child is not transeferred for suspected delay	Read and write	No Apaprent Disability	out of labor force :not looking for work	A	2			Wife of HH head	Does not work does not look for work	Oyt of labour force: Does not work does not look for work	20.3	Prep	HH Head	18 to less than 35	4594	A	A	0	0	0	0	0	0	0	0	0	0	0	0	0	0	0
2122	Cairo	female	urban	urban	5	No Disablity	#NULL!	no	yes	no	no	yes	no	no	no	no	The child is not transeferred for suspected delay	Read and write	No Apaprent Disability	out of labor force :not looking for work	A	2			Wife of HH head	Does not work does not look for work	Oyt of labour force: Does not work does not look for work	40.4	Read and write	HH Head	40 +	4605	A	A	0	0	0	0	0	0	0	0	0	0	0	0	0	0	0
2142	Cairo	male	urban	urban	4	No Disablity	#NULL!	no	yes	no	no	no	no	no	no	no	The child is not transeferred for suspected delay	university	Apparent disability	out of labor force :not looking for work	E	1			Wife of HH head	Does not work does not look for work	Oyt of labour force: Does not work does not look for work	22.3	High School and technical	HH Head	18 to less than 35	4643	A	A	0	0	0	0	0	0	0	0	0	0	0	0	0	0	0
2146	Cairo	male	urban	urban	3	No Disablity	#NULL!	no	no	no	no	no	no	no	yes	no	The child is not transeferred for suspected delay	High School and technical	No Apaprent Disability	out of labor force :not looking for work	A	1			Wife of HH head	Does not work does not look for work	Oyt of labour force: Does not work does not look for work	22.7	university	HH Head	18 to less than 35	4653	A	A	0	0	0	0	0	0	0	0	0	0	0	0	0	0	0
2149	Cairo	female	urban	urban	4	No Disablity	#NULL!	no	yes	no	yes	no	no	no	yes	no	The child is not transeferred for suspected delay	Above intermediate	No Apaprent Disability	out of labor force :not looking for work	A	2			Wife of HH head	Does not work does not look for work	Oyt of labour force: Does not work does not look for work	19.8	university	HH Head	18 to less than 35	4663	A	A	0	0	0	0	0	0	0	0	0	0	0	0	0	0	0
2150	Cairo	male	urban	urban	4	No Disablity	#NULL!	no	yes	no	no	no	no	no	no	no	The child is not transeferred for suspected delay	Above intermediate	No Apaprent Disability	out of labor force :not looking for work	A	2			Wife of HH head	Does not work does not look for work	Oyt of labour force: Does not work does not look for work	23.8	university	HH Head	18 to less than 35	4664	A	A	0	0	0	0	0	0	0	0	0	0	0	0	0	0	0
2154	Cairo	female	urban	urban	4	Disable	#NULL!	no	no	no	no	no	no	no	no	no	The child is not transeferred for suspected delay	Illeterate	No Apaprent Disability	out of labor force :not looking for work	A	2			Wife of HH head	Does not work does not look for work	Oyt of labour force: Does not work does not look for work	34.9	Illeterate	HH Head	18 to less than 35	4674	A	A	0	0	0	0	0	0	0	0	0	0	0	0	0	0	0
2158	Cairo	male	urban	urban	5	No Disablity	#NULL!	no	yes	no	no	yes	no	no	no	no	The child is not transeferred for suspected delay	High School and technical	No Apaprent Disability	out of labor force :not looking for work	A	3			Wife of HH head	Does not work does not look for work	Oyt of labour force: Does not work does not look for work	20.5	High School and technical	HH Head	18 to less than 35	4684	A	A	0	0	0	0	0	0	0	0	0	0	0	0	0	0	0
2159	Cairo	male	urban	urban	5	No Disablity	#NULL!	no	yes	no	no	yes	no	no	no	no	The child is not transeferred for suspected delay	High School and technical	No Apaprent Disability	out of labor force :not looking for work	A	3			Wife of HH head	Does not work does not look for work	Oyt of labour force: Does not work does not look for work	23	High School and technical	HH Head	18 to less than 35	4685	A	A	0	0	0	0	0	0	0	0	0	0	0	0	0	0	0
2170	Cairo	female	urban	urban	6	No Disablity	#NULL!	no	no	no	no	yes	no	no	yes	no	The child is not transeferred for suspected delay	Above intermediate	No Apaprent Disability	out of labor force :not looking for work	A	2			Wife of HH head	Does not work does not look for work	Oyt of labour force: Does not work does not look for work	36.2	High School and technical	HH Head	35 to less than 40	4706	A	A	0	0	0	0	0	0	0	0	0	0	0	0	0	0	0
2173	Cairo	female	urban	urban	4	No Disablity	#NULL!	no	no	no	no	no	no	no	no	no	The child is not transeferred for suspected delay	Above intermediate	No Apaprent Disability	out of labor force :not looking for work	A	1			Wife of HH head	Does not work does not look for work	Oyt of labour force: Does not work does not look for work	21.8	High School and technical	HH Head	18 to less than 35	4713	A	A	0	0	0	0	0	0	0	0	0	0	0	0	0	0	0
2177	Cairo	male	urban	urban	3	No Disablity	#NULL!	no	no	no	no	yes	no	no	no	no	The child is not transeferred for suspected delay	High School and technical	No Apaprent Disability	Paid work	A	1			Wife of HH head	work (paid-unpaid-his own-employer)	in labour force (employed or unemployed)	23.9	Primary	HH Head	18 to less than 35	4723	A	A	0	0	0	0	0	0	0	0	0	0	0	0	0	0	0
2180	Cairo	male	urban	urban	5	No Disablity	#NULL!	no	yes	no	no	no	no	no	no	no	The child is not transeferred for suspected delay	High School and technical	No Apaprent Disability	out of labor force :not looking for work	A	2			Wife of HH head	Does not work does not look for work	Oyt of labour force: Does not work does not look for work	21.1	High School and technical	HH Head	18 to less than 35	4733	A	A	0	0	0	0	0	0	0	0	0	0	0	0	0	0	0
2181	Cairo	male	urban	urban	5	No Disablity	#NULL!	no	yes	no	no	no	no	no	no	no	The child is not transeferred for suspected delay	High School and technical	No Apaprent Disability	out of labor force :not looking for work	A	2			Wife of HH head	Does not work does not look for work	Oyt of labour force: Does not work does not look for work	23.3	High School and technical	HH Head	18 to less than 35	4734	A	A	0	0	0	0	0	0	0	0	0	0	0	0	0	0	0
2184	Cairo	male	urban	urban	2	Disable	#NULL!	no	no	no	no	no	no	yes	no	yes	The child is transferred for suspected delay	Above intermediate	No Apaprent Disability	Paid work	A	1			HH Head	work (paid-unpaid-his own-employer)	in labour force (employed or unemployed)	24.3	the child has no father in the HH	the child has no mother is not in the HH	18 to less than 35	4742	99	#N/A	yes	yes	yes	yes	yes	yes	yes	yes	yes	yes	yes	yes	yes	0	0
2189	Cairo	male	urban	urban	5	No Disablity	#NULL!	no	no	no	no	no	no	no	no	no	The child is not transeferred for suspected delay	High School and technical	Apparent disability	out of labor force :not looking for work	F	3			Wife of HH head	Does not work does not look for work	Oyt of labour force: Does not work does not look for work	27.2	High School and technical	HH Head	18 to less than 35	4755	A	A	0	0	0	0	0	0	0	0	0	0	0	0	0	0	0
2193	Cairo	female	urban	urban	4	No Disablity	#NULL!	no	yes	no	no	no	no	no	no	no	The child is not transeferred for suspected delay	university	No Apaprent Disability	out of labor force :not looking for work	A	2			Wife of HH head	Does not work does not look for work	Oyt of labour force: Does not work does not look for work	25.3	university	HH Head	18 to less than 35	4764	A	A	0	0	0	0	0	0	0	0	0	0	0	0	0	0	0
2196	Cairo	male	urban	urban	3	No Disablity	#NULL!	no	yes	no	no	yes	no	no	no	no	The child is not transeferred for suspected delay	Above intermediate	No Apaprent Disability	out of labor force :not looking for work	A	1			Wife of HH head	Does not work does not look for work	Oyt of labour force: Does not work does not look for work	32.2	Above intermediate	HH Head	18 to less than 35	4773	A	A	0	0	0	0	0	0	0	0	0	0	0	0	0	0	0
2218	Cairo	female	urban	urban	7	No Disablity	#NULL!	no	no	no	no	yes	no	no	no	no	The child is transferred for suspected delay	Read and write	No Apaprent Disability	out of labor force :not looking for work	A	3			Wife of HH head	Does not work does not look for work	Oyt of labour force: Does not work does not look for work	31.1	Illeterate	HH Head	18 to less than 35	4807	A	A	0	yes	0	0	0	0	0	0	0	0	0	0	0	0	0
2221	Cairo	female	urban	urban	4	No Disablity	#NULL!	no	yes	no	no	no	no	no	no	no	The child is not transeferred for suspected delay	university	No Apaprent Disability	out of labor force :not looking for work	A	1			Wife of HH head	Does not work does not look for work	Oyt of labour force: Does not work does not look for work	24.3	university	HH Head	18 to less than 35	4813	A	A	0	0	0	0	0	0	0	0	0	0	0	0	0	0	0
2227	Cairo	female	urban	urban	6	No Disablity	#NULL!	no	no	no	no	no	no	no	no	no	The child is not transeferred for suspected delay	High School and technical	No Apaprent Disability	out of labor force :not looking for work	A	4			Wife of HH head	Does not work does not look for work	Oyt of labour force: Does not work does not look for work	20.6	High School and technical	HH Head	18 to less than 35	4825	A	A	0	0	0	0	0	0	0	0	0	0	0	0	0	0	0
2228	Cairo	male	urban	urban	6	No Disablity	#NULL!	no	no	no	no	no	no	no	no	no	The child is not transeferred for suspected delay	High School and technical	No Apaprent Disability	out of labor force :not looking for work	A	4			Wife of HH head	Does not work does not look for work	Oyt of labour force: Does not work does not look for work	22.8	High School and technical	HH Head	18 to less than 35	4826	A	A	0	0	0	0	0	0	0	0	0	0	0	0	0	0	0
2234	Cairo	female	urban	urban	6	No Disablity	#NULL!	no	yes	no	no	no	no	no	no	no	The child is not transeferred for suspected delay	university	No Apaprent Disability	out of labor force :not looking for work	A	2			Wife of HH head	Does not work does not look for work	Oyt of labour force: Does not work does not look for work	34.8	university	HH Head	18 to less than 35	4836	A	A	0	0	0	0	0	0	0	0	0	0	0	0	0	0	0
2239	Cairo	female	urban	urban	5	No Disablity	#NULL!	no	no	no	no	no	yes	no	no	no	The child is transferred for suspected delay	High School and technical	No Apaprent Disability	out of labor force :not looking for work	A	2			Wife of HH head	Does not work does not look for work	Oyt of labour force: Does not work does not look for work	29	High School and technical	HH Head	18 to less than 35	4845	A	A	0	0	0	0	0	0	0	0	0	0	0	0	0	0	0
2242	Cairo	male	urban	urban	4	No Disablity	#NULL!	no	no	no	no	no	no	no	no	no	The child is not transeferred for suspected delay	Prep	No Apaprent Disability	out of labor force :not looking for work	A	2			Wife of HH head	Does not work does not look for work	Oyt of labour force: Does not work does not look for work	23.1	High School and technical	HH Head	18 to less than 35	4853	A	A	0	0	0	0	0	0	0	0	0	0	0	0	0	0	0
2243	Cairo	male	urban	urban	4	No Disablity	#NULL!	no	no	no	no	yes	no	no	yes	no	The child is not transeferred for suspected delay	Prep	No Apaprent Disability	out of labor force :not looking for work	A	2			Wife of HH head	Does not work does not look for work	Oyt of labour force: Does not work does not look for work	24.7	High School and technical	HH Head	18 to less than 35	4854	A	A	0	0	0	0	0	0	0	0	0	0	0	0	0	0	0
2246	Cairo	male	urban	urban	3	No Disablity	#NULL!	no	yes	no	no	no	no	no	no	no	The child is not transeferred for suspected delay	university	No Apaprent Disability	out of labor force :not looking for work	A	1			Wife of HH head	Does not work does not look for work	Oyt of labour force: Does not work does not look for work	22.8	post grduate	HH Head	18 to less than 35	4863	A	A	0	0	0	0	0	0	0	0	0	0	0	0	0	0	0
2270	Cairo	female	urban	urban	4	No Disablity	#NULL!	no	yes	no	no	no	no	no	no	no	The child is not transeferred for suspected delay	university	No Apaprent Disability	out of labor force :not looking for work	A	2			Wife of HH head	Does not work does not look for work	Oyt of labour force: Does not work does not look for work	28.6	university	HH Head	18 to less than 35	4914	A	A	0	0	0	0	0	0	0	0	0	0	0	0	0	0	0
2275	Cairo	female	urban	urban	5	No Disablity	#NULL!	no	no	no	no	no	no	no	no	no	The child is not transeferred for suspected delay	High School and technical	No Apaprent Disability	out of labor force :not looking for work	A	3			Wife of HH head	Does not work does not look for work	Oyt of labour force: Does not work does not look for work	29.4	High School and technical	HH Head	18 to less than 35	4925	A	A	0	0	0	0	0	0	0	0	0	0	0	0	0	0	0
2283	Cairo	male	urban	urban	4	No Disablity	#NULL!	no	no	no	yes	yes	no	no	yes	no	The child is transferred for suspected delay	university	No Apaprent Disability	Paid work	A	1			HH Head	work (paid-unpaid-his own-employer)	in labour force (employed or unemployed)	27.1	the child has no father in the HH	the child has no mother is not in the HH	18 to less than 35	4942	99	#N/A	0	0	0	0	0	0	0	0	0	0	0	0	0	0	0
2290	Cairo	male	urban	urban	5	No Disablity	#NULL!	no	yes	no	no	yes	no	no	yes	no	The child is not transeferred for suspected delay	High School and technical	No Apaprent Disability	out of labor force :not looking for work	A	3			Wife of HH head	Does not work does not look for work	Oyt of labour force: Does not work does not look for work	30.7	Read and write	HH Head	18 to less than 35	4955	A	A	0	0	0	0	0	0	0	0	0	0	0	0	0	0	0
2293	Cairo	female	urban	urban	4	No Disablity	#NULL!	no	no	no	no	no	no	no	no	no	The child is not transeferred for suspected delay	High School and technical	No Apaprent Disability	out of labor force :not looking for work	A	2			Wife of HH head	Does not work does not look for work	Oyt of labour force: Does not work does not look for work	20.5	Above intermediate	HH Head	18 to less than 35	4963	A	A	0	0	0	0	0	0	0	0	0	0	0	0	0	0	0
2294	Cairo	male	urban	urban	4	No Disablity	#NULL!	no	no	no	no	no	no	no	no	no	The child is not transeferred for suspected delay	High School and technical	No Apaprent Disability	out of labor force :not looking for work	A	2			Wife of HH head	Does not work does not look for work	Oyt of labour force: Does not work does not look for work	23.5	Above intermediate	HH Head	18 to less than 35	4964	A	A	0	0	0	0	0	0	0	0	0	0	0	0	0	0	0
2297	Cairo	male	urban	urban	5	No Disablity	#NULL!	no	no	no	no	no	no	no	no	no	The child is not transeferred for suspected delay	Read and write	No Apaprent Disability	out of labor force :not looking for work	A	1			Wife of HH head	Does not work does not look for work	Oyt of labour force: Does not work does not look for work	24.8	Read and write	HH Head	18 to less than 35	4973	A	A	0	0	0	0	0	0	0	0	0	0	0	0	0	0	0
2304	Cairo	female	urban	urban	5	No Disablity	#NULL!	no	yes	no	no	no	no	no	no	no	The child is not transeferred for suspected delay	Primary	Apparent disability	out of labor force :not looking for work	F	3			Wife of HH head	Does not work does not look for work	Oyt of labour force: Does not work does not look for work	32.9	Illeterate	HH Head	18 to less than 35	4985	A	A	0	0	0	0	0	0	0	0	0	0	0	0	0	0	0
2315	Cairo	female	urban	urban	7	No Disablity	#NULL!	no	yes	no	no	yes	no	no	no	no	The child is not transeferred for suspected delay	Prep	Apparent disability	out of labor force :not looking for work	E	4	1	2	Wife of HH head	Does not work does not look for work	Oyt of labour force: Does not work does not look for work	32.4	High School and technical	HH Head	18 to less than 35	5006	0	E	0	0	0	0	0	0	0	0	0	0	0	0	0	0	0
2316	Cairo	male	urban	urban	7	No Disablity	#NULL!	no	yes	no	no	yes	no	no	no	no	The child is not transeferred for suspected delay	Prep	Apparent disability	out of labor force :not looking for work	E	4	1	2	Wife of HH head	Does not work does not look for work	Oyt of labour force: Does not work does not look for work	32.4	High School and technical	HH Head	18 to less than 35	5007	0	E	0	0	0	0	0	0	0	0	0	0	0	0	0	0	0
2320	Cairo	female	urban	urban	5	No Disablity	#NULL!	no	no	no	no	yes	no	no	no	no	The child is not transeferred for suspected delay	High School and technical	Apparent disability	Paid work	E	2			Wife of HH head	work (paid-unpaid-his own-employer)	in labour force (employed or unemployed)	28.2	Prep	HH Head	18 to less than 35	5014	A	A	0	0	0	0	0	0	0	0	0	0	0	0	0	0	0
2323	Cairo	female	urban	urban	6	No Disablity	#NULL!	no	no	no	no	no	no	no	no	no	The child is not transeferred for suspected delay	university	No Apaprent Disability	out of labor force :not looking for work	A	2			HH Head	Does not work does not look for work	Oyt of labour force: Does not work does not look for work	27	the child has no father in the HH	the child has no mother is not in the HH	18 to less than 35	5022	99	#N/A	0	0	0	0	0	0	0	0	0	0	0	0	0	0	0
2324	Cairo	male	urban	urban	6	No Disablity	#NULL!	no	no	no	no	yes	no	no	yes	no	The child is not transeferred for suspected delay	university	No Apaprent Disability	out of labor force :not looking for work	A	2			HH Head	Does not work does not look for work	Oyt of labour force: Does not work does not look for work	29.5	the child has no father in the HH	the child has no mother is not in the HH	18 to less than 35	5023	99	#N/A	0	0	0	0	0	0	0	0	0	0	0	0	0	0	0
2348	Cairo	male	urban	urban	6	No Disablity	#NULL!	no	yes	no	no	yes	no	no	yes	no	The child is not transeferred for suspected delay	High School and technical	No Apaprent Disability	out of labor force :not looking for work	A	3			Wife of HH head	Does not work does not look for work	Oyt of labour force: Does not work does not look for work	31.3	university	HH Head	18 to less than 35	5066	A	A	0	0	0	0	0	0	0	0	0	0	0	0	0	0	0
2351	Cairo	female	urban	urban	4	No Disablity	#NULL!	no	no	no	no	yes	yes	yes	yes	yes	The child is not transeferred for suspected delay	Above intermediate	No Apaprent Disability	out of labor force :not looking for work	A	2			Wife of HH head	Does not work does not look for work	Oyt of labour force: Does not work does not look for work	25.3	university	HH Head	18 to less than 35	5073	A	A	0	0	0	0	0	0	0	0	0	0	0	0	0	0	0
2352	Cairo	female	urban	urban	4	No Disablity	#NULL!	no	no	no	no	no	no	no	no	no	The child is not transeferred for suspected delay	Above intermediate	No Apaprent Disability	out of labor force :not looking for work	A	2			Wife of HH head	Does not work does not look for work	Oyt of labour force: Does not work does not look for work	27.5	university	HH Head	18 to less than 35	5074	A	A	0	0	0	0	0	0	0	0	0	0	0	0	0	0	0
2355	Cairo	male	urban	urban	4	No Disablity	#NULL!	no	yes	no	no	no	no	no	no	no	The child is not transeferred for suspected delay	High School and technical	No Apaprent Disability	out of labor force :not looking for work	A	2			Wife of HH head	Does not work does not look for work	Oyt of labour force: Does not work does not look for work	26.8	High School and technical	HH Head	18 to less than 35	5083	A	A	0	0	0	0	0	0	0	0	0	0	0	0	0	0	0
2356	Cairo	female	urban	urban	4	No Disablity	#NULL!	no	yes	no	no	no	no	no	no	no	The child is not transeferred for suspected delay	High School and technical	No Apaprent Disability	out of labor force :not looking for work	A	2			Wife of HH head	Does not work does not look for work	Oyt of labour force: Does not work does not look for work	28	High School and technical	HH Head	18 to less than 35	5084	A	A	0	0	0	0	0	0	0	0	0	0	0	0	0	0	0
2359	Cairo	female	urban	urban	4	No Disablity	#NULL!	no	no	no	no	no	no	no	no	no	The child is not transeferred for suspected delay	university	No Apaprent Disability	out of labor force :not looking for work	A	1			Wife of HH head	Does not work does not look for work	Oyt of labour force: Does not work does not look for work	26.4	university	HH Head	18 to less than 35	5093	A	A	0	0	0	0	0	0	0	0	0	0	0	0	0	0	0
2369	Cairo	female	urban	urban	4	No Disablity	#NULL!	no	no	no	no	yes	no	no	no	no	The child is transferred for suspected delay	Illeterate	No Apaprent Disability	out of labor force :not looking for work	A	2			Wife of HH head	Does not work does not look for work	Oyt of labour force: Does not work does not look for work	15.8	Illeterate	HH Head	15 to less than 18	5113	A	A	0	0	0	0	0	0	0	0	0	0	yes	0	0	0	0
2370	Cairo	male	urban	urban	4	No Disablity	#NULL!	no	no	no	no	yes	no	no	yes	no	The child is not transeferred for suspected delay	Illeterate	No Apaprent Disability	out of labor force :not looking for work	A	2			Wife of HH head	Does not work does not look for work	Oyt of labour force: Does not work does not look for work	16.8	Illeterate	HH Head	15 to less than 18	5114	A	A	0	0	0	0	0	0	0	0	0	0	0	0	0	0	0
2374	Cairo	male	urban	urban	4	No Disablity	#NULL!	no	no	no	no	no	no	no	no	no	The child is not transeferred for suspected delay	Illeterate	No Apaprent Disability	out of labor force :not looking for work	A	2			Wife of HH head	Does not work does not look for work	Oyt of labour force: Does not work does not look for work	23.1	Illeterate	HH Head	18 to less than 35	5124	A	A	0	0	0	0	0	0	0	0	0	0	0	0	0	0	0
2379	Cairo	female	urban	urban	5	No Disablity	#NULL!	no	no	no	no	yes	no	no	no	no	The child is not transeferred for suspected delay	High School and technical	No Apaprent Disability	out of labor force :not looking for work	A	3			Wife of HH head	Does not work does not look for work	Oyt of labour force: Does not work does not look for work	38.1	university	HH Head	35 to less than 40	5135	A	A	0	0	0	0	0	0	0	0	0	0	0	0	0	0	0
2382	Cairo	female	urban	urban	3	No Disablity	#NULL!	no	no	no	no	no	no	no	no	no	The child is not transeferred for suspected delay	university	No Apaprent Disability	out of labor force :not looking for work	A	1			Wife of HH head	Does not work does not look for work	Oyt of labour force: Does not work does not look for work	30.8	university	HH Head	18 to less than 35	5143	A	A	0	0	0	0	0	0	0	0	0	0	0	0	0	0	0
2386	Cairo	female	urban	urban	4	No Disablity	#NULL!	no	no	no	no	no	no	no	no	no	The child is not transeferred for suspected delay	post grduate	No Apaprent Disability	#NULL!	A	2			Wife of HH head	#NULL!	#NULL!	#NULL!	university	HH Head	#NULL!	5154	A	A	0	0	0	0	0	0	0	0	0	0	0	0	0	0	0
2401	Cairo	male	urban	urban	5	No Disablity	#NULL!	no	no	no	no	no	no	no	no	no	The child is not transeferred for suspected delay	Above intermediate	No Apaprent Disability	out of labor force :not looking for work	A	3			Wife of HH head	Does not work does not look for work	Oyt of labour force: Does not work does not look for work	29.8	university	HH Head	18 to less than 35	5185	A	A	0	0	0	0	0	0	0	0	0	0	0	0	0	0	0
2409	Cairo	female	urban	urban	2	No Disablity	#NULL!	no	no	no	no	yes	no	no	no	no	The child is not transeferred for suspected delay	Prep	No Apaprent Disability	Paid work	A	1			HH Head	work (paid-unpaid-his own-employer)	in labour force (employed or unemployed)	17.8	the child has no father in the HH	the child has no mother is not in the HH	15 to less than 18	5202	99	#N/A	0	0	0	0	0	0	0	0	0	0	0	0	0	0	0
2413	Cairo	male	urban	urban	5	No Disablity	#NULL!	no	no	no	no	no	no	no	no	no	The child is not transeferred for suspected delay	Above intermediate	No Apaprent Disability	out of labor force :not looking for work	A	3			Wife of HH head	Does not work does not look for work	Oyt of labour force: Does not work does not look for work	28.4	Illeterate	HH Head	18 to less than 35	5214	A	A	0	0	0	0	0	0	0	0	0	0	0	0	0	0	0
2414	Cairo	female	urban	urban	5	No Disablity	#NULL!	no	no	no	no	no	no	no	no	no	The child is not transeferred for suspected delay	Above intermediate	No Apaprent Disability	out of labor force :not looking for work	A	3			Wife of HH head	Does not work does not look for work	Oyt of labour force: Does not work does not look for work	30.8	Illeterate	HH Head	18 to less than 35	5215	A	A	0	0	0	0	0	0	0	0	0	0	0	0	0	0	0
2428	Cairo	male	urban	urban	4	No Disablity	#NULL!	no	no	no	no	no	no	no	no	no	The child is not transeferred for suspected delay	Prep	No Apaprent Disability	Paid work	A	2			Wife of HH head	work (paid-unpaid-his own-employer)	in labour force (employed or unemployed)	22.1	Illeterate	HH Head	18 to less than 35	5243	A	A	0	0	0	0	0	0	0	0	0	0	0	0	0	0	0
2429	Cairo	male	urban	urban	4	No Disablity	#NULL!	no	no	no	no	no	no	no	yes	no	The child is not transeferred for suspected delay	Prep	No Apaprent Disability	Paid work	A	2			Wife of HH head	work (paid-unpaid-his own-employer)	in labour force (employed or unemployed)	26.3	Illeterate	HH Head	18 to less than 35	5244	A	A	0	0	0	0	0	0	0	0	0	0	0	0	0	0	0
2432	Cairo	female	urban	urban	4	No Disablity	#NULL!	no	no	no	no	no	no	no	no	no	The child is not transeferred for suspected delay	Prep	No Apaprent Disability	out of labor force :not looking for work	A	2			Wife of HH head	Does not work does not look for work	Oyt of labour force: Does not work does not look for work	21.1	Prep	HH Head	18 to less than 35	5253	A	A	0	0	0	0	0	0	0	0	0	0	0	0	0	0	0
2433	Cairo	male	urban	urban	4	No Disablity	#NULL!	no	no	no	no	no	no	no	no	no	The child is not transeferred for suspected delay	Prep	No Apaprent Disability	out of labor force :not looking for work	A	2			Wife of HH head	Does not work does not look for work	Oyt of labour force: Does not work does not look for work	22.8	Prep	HH Head	18 to less than 35	5254	A	A	0	0	0	0	0	0	0	0	0	0	0	0	0	0	0
2437	Cairo	male	urban	urban	4	No Disablity	#NULL!	no	no	no	no	yes	no	no	no	no	The child is transferred for suspected delay	Illeterate	No Apaprent Disability	out of labor force :not looking for work	A	2			Wife of HH head	Does not work does not look for work	Oyt of labour force: Does not work does not look for work	25.4	Illeterate	HH Head	18 to less than 35	5264	A	A	0	0	0	0	0	0	0	0	0	0	0	0	0	0	yes
2440	Cairo	male	urban	urban	4	No Disablity	#NULL!	no	no	no	no	no	no	no	no	no	The child is transferred for suspected delay	High School and technical	No Apaprent Disability	Paid work	A	2			Wife of HH head	work (paid-unpaid-his own-employer)	in labour force (employed or unemployed)	22.9	Read and write	HH Head	18 to less than 35	5273	A	A	0	0	0	0	yes	0	0	yes	0	0	0	0	0	0	0
2441	Cairo	male	urban	urban	4	No Disablity	#NULL!	no	no	no	no	no	no	no	no	no	The child is not transeferred for suspected delay	High School and technical	No Apaprent Disability	Paid work	A	2			Wife of HH head	work (paid-unpaid-his own-employer)	in labour force (employed or unemployed)	23.5	Read and write	HH Head	18 to less than 35	5274	A	A	0	0	0	0	0	0	0	0	0	0	0	0	0	0	0
2451	Cairo	male	urban	urban	6	No Disablity	#NULL!	no	no	no	no	yes	no	no	yes	no	The child is not transeferred for suspected delay	High School and technical	No Apaprent Disability	out of labor force :not looking for work	A	1			Wife of HH head	Does not work does not look for work	Oyt of labour force: Does not work does not look for work	37.3	High School and technical	HH Head	35 to less than 40	5296	A	A	0	0	0	0	0	0	0	0	0	0	0	0	0	0	0
2457	Cairo	female	urban	urban	7	No Disablity	#NULL!	no	no	no	no	no	no	no	no	no	The child is not transeferred for suspected delay	Illeterate	No Apaprent Disability	out of labor force :not looking for work	A	3			Wife of HH head	Does not work does not look for work	Oyt of labour force: Does not work does not look for work	29.8	Read and write	HH Head	18 to less than 35	5306	A	A	0	0	0	0	0	0	0	0	0	0	0	0	0	0	0
2458	Cairo	female	urban	urban	7	No Disablity	#NULL!	no	no	no	no	no	no	no	yes	no	The child is not transeferred for suspected delay	Illeterate	No Apaprent Disability	out of labor force :not looking for work	A	3			Wife of HH head	Does not work does not look for work	Oyt of labour force: Does not work does not look for work	32.5	Read and write	HH Head	18 to less than 35	5307	A	A	0	0	0	0	0	0	0	0	0	0	0	0	0	0	0
2461	Cairo	female	urban	urban	3	No Disablity	#NULL!	no	no	no	no	yes	no	no	no	no	The child is not transeferred for suspected delay	High School and technical	No Apaprent Disability	out of labor force :not looking for work	A	1			Wife of HH head	Does not work does not look for work	Oyt of labour force: Does not work does not look for work	20.9	High School and technical	HH Head	18 to less than 35	5313	A	A	0	0	0	0	0	0	0	0	0	0	0	0	0	0	0
2470	Cairo	male	urban	urban	3	No Disablity	#NULL!	no	no	no	no	no	no	no	no	no	The child is not transeferred for suspected delay	Read and write	No Apaprent Disability	Paid work	A	1			Wife of HH head	work (paid-unpaid-his own-employer)	in labour force (employed or unemployed)	21.4	Read and write	HH Head	18 to less than 35	5333	A	A	0	0	0	0	0	0	0	0	0	0	0	0	0	0	0
2473	Cairo	male	urban	urban	4	No Disablity	#NULL!	no	no	no	no	no	no	no	no	no	The child is not transeferred for suspected delay	Above intermediate	No Apaprent Disability	out of labor force :not looking for work	A	1			Wife of HH head	Does not work does not look for work	Oyt of labour force: Does not work does not look for work	25.8	Illeterate	HH Head	18 to less than 35	5343	A	A	0	0	0	0	0	0	0	0	0	0	0	0	0	0	0
2480	Cairo	male	urban	urban	6	No Disablity	#NULL!	no	no	no	no	no	no	yes	no	no	The child is transferred for suspected delay	Illeterate	No Apaprent Disability	out of labor force :not looking for work	A	2			Wife of HH head	Does not work does not look for work	Oyt of labour force: Does not work does not look for work	33.9	Prep	HH Head	18 to less than 35	5356	A	A	0	0	0	0	0	0	0	0	0	0	0	0	0	0	0
2484	Cairo	male	urban	urban	4	No Disablity	#NULL!	no	no	no	no	no	no	no	no	no	The child is not transeferred for suspected delay	Illeterate	No Apaprent Disability	out of labor force :not looking for work	A	1			Wife of HH head	Does not work does not look for work	Oyt of labour force: Does not work does not look for work	41.4	Read and write	HH Head	40 +	5364	A	A	0	0	0	0	0	0	0	0	0	0	0	0	0	0	0
2488	Cairo	male	urban	urban	6	No Disablity	#NULL!	no	no	no	no	yes	no	no	yes	no	The child is not transeferred for suspected delay	Illeterate	No Apaprent Disability	out of labor force :not looking for work	A	3			Wife of HH head	Does not work does not look for work	Oyt of labour force: Does not work does not look for work	25.7	Illeterate	HH Head	18 to less than 35	5374	A	A	0	0	0	0	0	0	0	0	0	0	0	0	0	0	0
2489	Cairo	male	urban	urban	6	No Disablity	#NULL!	no	no	no	no	no	no	no	no	no	The child is not transeferred for suspected delay	Illeterate	No Apaprent Disability	out of labor force :not looking for work	A	3			Wife of HH head	Does not work does not look for work	Oyt of labour force: Does not work does not look for work	26.5	Illeterate	HH Head	18 to less than 35	5375	A	A	0	0	0	0	0	0	0	0	0	0	0	0	0	0	0
2495	Cairo	female	urban	urban	5	No Disablity	#NULL!	no	no	no	no	no	no	no	no	no	The child is not transeferred for suspected delay	Illeterate	No Apaprent Disability	out of labor force :not looking for work	A	3			Wife of HH head	Does not work does not look for work	Oyt of labour force: Does not work does not look for work	23.6	High School and technical	HH Head	18 to less than 35	5385	A	A	0	0	0	0	0	0	0	0	0	0	0	0	0	0	0
2502	Cairo	male	urban	urban	7	No Disablity	#NULL!	no	yes	no	no	yes	no	no	no	no	The child is not transeferred for suspected delay	university	No Apaprent Disability	out of labor force :not looking for work	A	2			Wife of HH head	Does not work does not look for work	Oyt of labour force: Does not work does not look for work	39.9	4 years istitute	HH Head	35 to less than 40	5397	A	A	0	0	0	0	0	0	0	0	0	0	0	0	0	0	0
2508	Cairo	female	urban	urban	6	No Disablity	#NULL!	no	no	no	no	no	no	no	no	no	The child is not transeferred for suspected delay	Primary	No Apaprent Disability	out of labor force :not looking for work	A	3			Wife of HH head	Does not work does not look for work	Oyt of labour force: Does not work does not look for work	34	Prep	HH Head	18 to less than 35	5406	A	A	0	0	0	0	0	0	0	0	0	0	0	0	0	0	0
2530	Cairo	male	urban	urban	5	No Disablity	#NULL!	no	no	no	no	no	no	no	no	no	The child is not transeferred for suspected delay	university	No Apaprent Disability	out of labor force :not looking for work	A	3			Wife of HH head	Does not work does not look for work	Oyt of labour force: Does not work does not look for work	28.9	university	HH Head	18 to less than 35	5455	A	A	0	0	0	0	0	0	0	0	0	0	0	0	0	0	0
2533	Cairo	female	urban	urban	4	No Disablity	#NULL!	no	yes	no	no	yes	no	no	no	no	The child is not transeferred for suspected delay	university	No Apaprent Disability	out of labor force :not looking for work	A	2			Wife of HH head	Does not work does not look for work	Oyt of labour force: Does not work does not look for work	23.7	High School and technical	HH Head	18 to less than 35	5463	A	A	0	0	0	0	0	0	0	0	0	0	0	0	0	0	0
2534	Cairo	female	urban	urban	4	No Disablity	#NULL!	no	yes	no	no	yes	no	no	no	no	The child is not transeferred for suspected delay	university	No Apaprent Disability	out of labor force :not looking for work	A	2			Wife of HH head	Does not work does not look for work	Oyt of labour force: Does not work does not look for work	27	High School and technical	HH Head	18 to less than 35	5464	A	A	0	0	0	0	0	0	0	0	0	0	0	0	0	0	0
2537	Cairo	female	urban	urban	4	No Disablity	#NULL!	no	yes	no	no	no	no	no	no	no	The child is not transeferred for suspected delay	university	No Apaprent Disability	out of labor force :not looking for work	A	2			Wife of HH head	Does not work does not look for work	Oyt of labour force: Does not work does not look for work	22.8	university	HH Head	18 to less than 35	5473	A	A	0	0	0	0	0	0	0	0	0	0	0	0	0	0	0
2538	Cairo	male	urban	urban	4	No Disablity	#NULL!	no	yes	no	no	no	no	no	no	no	The child is not transeferred for suspected delay	university	No Apaprent Disability	out of labor force :not looking for work	A	2			Wife of HH head	Does not work does not look for work	Oyt of labour force: Does not work does not look for work	24.8	university	HH Head	18 to less than 35	5474	A	A	0	0	0	0	0	0	0	0	0	0	0	0	0	0	0
2542	Cairo	male	urban	urban	4	No Disablity	#NULL!	no	no	no	no	no	no	no	no	no	The child is not transeferred for suspected delay	university	No Apaprent Disability	out of labor force :not looking for work	A	1			Wife of HH head	Does not work does not look for work	Oyt of labour force: Does not work does not look for work	31.3	university	HH Head	18 to less than 35	5484	A	A	0	0	0	0	0	0	0	0	0	0	0	0	0	0	0
2545	Cairo	female	urban	urban	3	No Disablity	#NULL!	no	yes	no	no	yes	no	no	no	no	The child is not transeferred for suspected delay	university	No Apaprent Disability	out of labor force :not looking for work	A	1			Wife of HH head	Does not work does not look for work	Oyt of labour force: Does not work does not look for work	23.3	university	HH Head	18 to less than 35	5493	A	A	0	0	0	0	0	0	0	0	0	0	0	0	0	0	0
2553	Cairo	male	urban	urban	5	No Disablity	#NULL!	no	no	yes	no	no	no	no	no	no	The child is not transeferred for suspected delay	High School and technical	No Apaprent Disability	out of labor force :not looking for work	A	3			Wife of HH head	Does not work does not look for work	Oyt of labour force: Does not work does not look for work	25.1	High School and technical	HH Head	18 to less than 35	5514	A	A	0	0	0	0	0	0	0	0	0	0	0	0	0	0	0
2554	Cairo	male	urban	urban	5	No Disablity	#NULL!	no	no	no	no	no	no	no	no	no	The child is not transeferred for suspected delay	High School and technical	No Apaprent Disability	out of labor force :not looking for work	A	3			Wife of HH head	Does not work does not look for work	Oyt of labour force: Does not work does not look for work	29	High School and technical	HH Head	18 to less than 35	5515	A	A	0	0	0	0	0	0	0	0	0	0	0	0	0	0	0
2557	Cairo	male	urban	urban	4	No Disablity	#NULL!	no	yes	no	no	no	no	no	no	no	The child is not transeferred for suspected delay	High School and technical	No Apaprent Disability	out of labor force :not looking for work	A	2			Wife of HH head	Does not work does not look for work	Oyt of labour force: Does not work does not look for work	18.8	High School and technical	HH Head	18 to less than 35	5523	A	A	0	0	0	0	0	0	0	0	0	0	0	0	0	0	0
2558	Cairo	female	urban	urban	4	No Disablity	#NULL!	no	yes	no	no	no	no	no	no	no	The child is not transeferred for suspected delay	High School and technical	No Apaprent Disability	out of labor force :not looking for work	A	2			Wife of HH head	Does not work does not look for work	Oyt of labour force: Does not work does not look for work	20.2	High School and technical	HH Head	18 to less than 35	5524	A	A	0	0	0	0	0	0	0	0	0	0	0	0	0	0	0
2562	Cairo	male	urban	urban	5	No Disablity	#NULL!	no	yes	no	no	yes	no	no	yes	no	The child is not transeferred for suspected delay	High School and technical	No Apaprent Disability	out of labor force :not looking for work	A	3			Wife of HH head	Does not work does not look for work	Oyt of labour force: Does not work does not look for work	29	university	HH Head	18 to less than 35	5534	A	A	0	0	0	0	0	0	0	0	0	0	0	0	0	0	0
2563	Cairo	male	urban	urban	5	No Disablity	#NULL!	no	yes	no	no	no	no	no	no	no	The child is not transeferred for suspected delay	High School and technical	No Apaprent Disability	out of labor force :not looking for work	A	3			Wife of HH head	Does not work does not look for work	Oyt of labour force: Does not work does not look for work	32	university	HH Head	18 to less than 35	5535	A	A	0	0	0	0	0	0	0	0	0	0	0	0	0	0	0
2569	Cairo	male	urban	urban	6	No Disablity	#NULL!	no	yes	no	no	no	no	no	no	yes	The child is not transeferred for suspected delay	High School and technical	No Apaprent Disability	out of labor force :not looking for work	A	2			Wife of HH head	Does not work does not look for work	Oyt of labour force: Does not work does not look for work	39.6	university	HH Head	35 to less than 40	5546	A	A	0	0	0	0	0	0	0	0	0	0	0	0	0	0	0
2574	Cairo	male	urban	urban	6	No Disablity	#NULL!	no	yes	no	no	yes	no	no	no	no	The child is not transeferred for suspected delay	High School and technical	No Apaprent Disability	out of labor force :not looking for work	A	4			Wife of HH head	Does not work does not look for work	Oyt of labour force: Does not work does not look for work	24.9	Read and write	HH Head	18 to less than 35	5555	A	A	0	0	0	0	0	0	0	0	0	0	0	0	0	0	0
2575	Cairo	female	urban	urban	6	No Disablity	#NULL!	no	yes	no	no	no	no	no	no	no	The child is not transeferred for suspected delay	High School and technical	No Apaprent Disability	out of labor force :not looking for work	A	4			Wife of HH head	Does not work does not look for work	Oyt of labour force: Does not work does not look for work	25.9	Read and write	HH Head	18 to less than 35	5556	A	A	0	0	0	0	0	0	0	0	0	0	0	0	0	0	0
2577	Cairo	female	urban	urban	2	No Disablity	#NULL!	no	no	no	no	no	no	no	no	no	The child is not transeferred for suspected delay	university	No Apaprent Disability	Paid work	A	1			HH Head	work (paid-unpaid-his own-employer)	in labour force (employed or unemployed)	27.4	the child has no father in the HH	the child has no mother is not in the HH	18 to less than 35	5562	99	#N/A	0	0	0	0	0	0	0	0	0	0	0	0	0	0	0
2582	Cairo	male	urban	urban	5	Disable	#NULL!	no	no	no	no	no	no	no	no	no	The child is transferred for suspected delay	Illeterate	No Apaprent Disability	out of labor force :not looking for work	A	1			Wife of HH head	Does not work does not look for work	Oyt of labour force: Does not work does not look for work	29.3	Illeterate	HH Head	18 to less than 35	5575	A	A	0	yes	0	0	0	0	0	yes	0	yes	0	0	0	0	0
2598	Cairo	female	urban	urban	5	No Disablity	#NULL!	no	no	no	no	yes	no	no	no	no	The child is not transeferred for suspected delay	university	No Apaprent Disability	out of labor force :not looking for work	A	3			Wife of HH head	Does not work does not look for work	Oyt of labour force: Does not work does not look for work	31.1	university	HH Head	18 to less than 35	5605	A	A	0	0	0	0	0	0	0	0	0	0	0	0	0	0	0
2602	Cairo	female	urban	urban	4	No Disablity	#NULL!	no	yes	no	no	no	no	no	no	no	The child is not transeferred for suspected delay	university	No Apaprent Disability	out of labor force :not looking for work	A	2			Wife of HH head	Does not work does not look for work	Oyt of labour force: Does not work does not look for work	22	university	HH Head	18 to less than 35	5614	A	A	0	0	0	0	0	0	0	0	0	0	0	0	0	0	0
2608	Cairo	male	urban	urban	6	No Disablity	#NULL!	no	no	no	no	no	no	no	no	no	The child is not transeferred for suspected delay	High School and technical	No Apaprent Disability	out of labor force :not looking for work	A	2			Wife of HH head	Does not work does not look for work	Oyt of labour force: Does not work does not look for work	36.1	university	HH Head	35 to less than 40	5626	A	A	0	0	0	0	0	0	0	0	0	0	0	0	0	0	0
2611	Cairo	female	urban	urban	4	No Disablity	#NULL!	no	yes	no	no	yes	no	no	no	no	The child is not transeferred for suspected delay	High School and technical	No Apaprent Disability	out of labor force :not looking for work	A	2			Wife of HH head	Does not work does not look for work	Oyt of labour force: Does not work does not look for work	23.3	Above intermediate	HH Head	18 to less than 35	5633	A	A	0	0	0	0	0	0	0	0	0	0	0	0	0	0	0
2612	Cairo	female	urban	urban	4	No Disablity	#NULL!	no	yes	no	no	yes	no	no	no	no	The child is not transeferred for suspected delay	High School and technical	No Apaprent Disability	out of labor force :not looking for work	A	2			Wife of HH head	Does not work does not look for work	Oyt of labour force: Does not work does not look for work	25.7	Above intermediate	HH Head	18 to less than 35	5634	A	A	0	0	0	0	0	0	0	0	0	0	0	0	0	0	0
2615	Cairo	female	urban	urban	4	No Disablity	#NULL!	no	yes	no	no	no	no	no	no	no	The child is not transeferred for suspected delay	Read and write	No Apaprent Disability	out of labor force :not looking for work	A	2			Wife of HH head	Does not work does not look for work	Oyt of labour force: Does not work does not look for work	19.8	High School and technical	HH Head	18 to less than 35	5643	A	A	0	0	0	0	0	0	0	0	0	0	0	0	0	0	0
2616	Cairo	female	urban	urban	4	No Disablity	#NULL!	no	yes	no	no	no	no	no	no	no	The child is not transeferred for suspected delay	Read and write	No Apaprent Disability	out of labor force :not looking for work	A	2			Wife of HH head	Does not work does not look for work	Oyt of labour force: Does not work does not look for work	22.4	High School and technical	HH Head	18 to less than 35	5644	A	A	0	0	0	0	0	0	0	0	0	0	0	0	0	0	0
2621	Cairo	female	urban	urban	5	No Disablity	#NULL!	no	yes	no	no	yes	no	no	no	no	The child is not transeferred for suspected delay	Read and write	No Apaprent Disability	out of labor force :not looking for work	A	2			Wife of HH head	Does not work does not look for work	Oyt of labour force: Does not work does not look for work	29.2	Read and write	HH Head	18 to less than 35	5655	A	A	0	0	0	0	0	0	0	0	0	0	0	0	0	0	0
2627	Cairo	male	urban	urban	7	No Disablity	#NULL!	no	yes	no	no	yes	no	no	no	no	The child is not transeferred for suspected delay	High School and technical	No Apaprent Disability	out of labor force :not looking for work	A	3			Wife of HH head	Does not work does not look for work	Oyt of labour force: Does not work does not look for work	34.4	High School and technical	HH Head	18 to less than 35	5666	A	A	0	0	0	0	0	0	0	0	0	0	0	0	0	0	0
2628	Cairo	male	urban	urban	7	No Disablity	#NULL!	no	yes	no	no	yes	no	no	yes	no	The child is not transeferred for suspected delay	High School and technical	No Apaprent Disability	out of labor force :not looking for work	A	3			Wife of HH head	Does not work does not look for work	Oyt of labour force: Does not work does not look for work	34.6	High School and technical	HH Head	18 to less than 35	5667	A	A	0	0	0	0	0	0	0	0	0	0	0	0	0	0	0
2638	Cairo	female	urban	urban	5	No Disablity	#NULL!	no	no	no	no	yes	no	no	yes	no	The child is not transeferred for suspected delay	Above intermediate	No Apaprent Disability	out of labor force :not looking for work	A	3			Wife of HH head	Does not work does not look for work	Oyt of labour force: Does not work does not look for work	37.9	Illeterate	HH Head	35 to less than 40	5685	A	A	0	0	0	0	0	0	0	0	0	0	0	0	0	0	0
2642	Cairo	male	urban	urban	5	No Disablity	#NULL!	no	no	no	no	yes	no	no	no	no	The child is not transeferred for suspected delay	university	No Apaprent Disability	out of labor force :not looking for work	A	3			Wife of HH head	Does not work does not look for work	Oyt of labour force: Does not work does not look for work	29.2	High School and technical	HH Head	18 to less than 35	5694	A	A	0	0	0	0	0	0	0	0	0	0	0	0	0	0	0
2643	Cairo	male	urban	urban	5	No Disablity	#NULL!	no	yes	no	no	yes	no	no	no	no	The child is not transeferred for suspected delay	university	No Apaprent Disability	out of labor force :not looking for work	A	3			Wife of HH head	Does not work does not look for work	Oyt of labour force: Does not work does not look for work	30.8	High School and technical	HH Head	18 to less than 35	5695	A	A	0	0	0	0	0	0	0	0	0	0	0	0	0	0	0
2648	Cairo	male	urban	urban	5	No Disablity	#NULL!	no	yes	no	no	no	no	no	no	no	The child is not transeferred for suspected delay	High School and technical	No Apaprent Disability	out of labor force :not looking for work	A	3			Wife of HH head	Does not work does not look for work	Oyt of labour force: Does not work does not look for work	29.2	Above intermediate	HH Head	18 to less than 35	5705	A	A	0	0	0	0	0	0	0	0	0	0	0	0	0	0	0
2653	Cairo	female	urban	urban	5	No Disablity	#NULL!	no	yes	no	no	yes	no	no	no	no	The child is not transeferred for suspected delay	High School and technical	No Apaprent Disability	out of labor force :not looking for work	A	2			Wife of HH head	Does not work does not look for work	Oyt of labour force: Does not work does not look for work	25.8	Prep	HH Head	18 to less than 35	5715	A	A	0	0	0	0	0	0	0	0	0	0	0	0	0	0	0
2673	Cairo	female	urban	urban	5	No Disablity	#NULL!	no	yes	no	no	yes	no	no	no	no	The child is not transeferred for suspected delay	university	No Apaprent Disability	out of labor force :not looking for work	A	3			Wife of HH head	Does not work does not look for work	Oyt of labour force: Does not work does not look for work	31.8	Read and write	HH Head	18 to less than 35	5755	A	A	0	0	0	0	0	0	0	0	0	0	0	0	0	0	0
2679	Cairo	female	urban	urban	6	No Disablity	#NULL!	no	yes	no	no	yes	no	no	no	no	The child is not transeferred for suspected delay	High School and technical	No Apaprent Disability	out of labor force :not looking for work	A	2			Wife of HH head	Does not work does not look for work	Oyt of labour force: Does not work does not look for work	38.1	Primary	HH Head	35 to less than 40	5766	A	A	0	0	0	0	0	0	0	0	0	0	0	0	0	0	0
2682	Cairo	male	urban	urban	4	No Disablity	#NULL!	no	yes	no	no	yes	no	no	no	no	The child is not transeferred for suspected delay	university	No Apaprent Disability	Paid work	A	2			Wife of HH head	work (paid-unpaid-his own-employer)	in labour force (employed or unemployed)	25.2	High School and technical	HH Head	18 to less than 35	5773	A	A	0	0	0	0	0	0	0	0	0	0	0	0	0	0	0
2683	Cairo	female	urban	urban	4	No Disablity	#NULL!	no	yes	no	no	yes	no	no	no	no	The child is not transeferred for suspected delay	university	No Apaprent Disability	Paid work	A	2			Wife of HH head	work (paid-unpaid-his own-employer)	in labour force (employed or unemployed)	26.2	High School and technical	HH Head	18 to less than 35	5774	A	A	0	0	0	0	0	0	0	0	0	0	0	0	0	0	0
2694	Cairo	female	urban	urban	5	No Disablity	#NULL!	no	yes	no	no	no	no	no	yes	no	The child is not transeferred for suspected delay	university	No Apaprent Disability	out of labor force :not looking for work	A	3			Wife of HH head	Does not work does not look for work	Oyt of labour force: Does not work does not look for work	30.6	university	HH Head	18 to less than 35	5795	A	A	0	0	0	0	0	0	0	0	0	0	0	0	0	0	0
2698	Cairo	female	urban	urban	4	No Disablity	#NULL!	no	no	no	no	no	no	no	no	no	The child is not transeferred for suspected delay	High School and technical	No Apaprent Disability	out of labor force :not looking for work	A	2			Wife of HH head	Does not work does not look for work	Oyt of labour force: Does not work does not look for work	27.1	High School and technical	HH Head	18 to less than 35	5804	A	A	0	0	0	0	0	0	0	0	0	0	0	0	0	0	0
2714	Cairo	female	urban	urban	5	No Disablity	#NULL!	no	no	no	no	yes	no	no	no	no	The child is not transeferred for suspected delay	Above intermediate	No Apaprent Disability	out of labor force :not looking for work	A	3			Wife of HH head	Does not work does not look for work	Oyt of labour force: Does not work does not look for work	22.6	Above intermediate	HH Head	18 to less than 35	5844	A	A	0	0	0	0	0	0	0	0	0	0	0	0	0	0	0
2715	Cairo	male	urban	urban	5	No Disablity	#NULL!	no	no	no	no	yes	no	no	no	no	The child is transferred for suspected delay	Above intermediate	No Apaprent Disability	out of labor force :not looking for work	A	3			Wife of HH head	Does not work does not look for work	Oyt of labour force: Does not work does not look for work	23.9	Above intermediate	HH Head	18 to less than 35	5845	A	A	0	0	0	0	0	0	0	0	0	0	yes	0	0	0	0
2719	Cairo	female	urban	urban	5	No Disablity	#NULL!	no	no	no	no	yes	no	no	no	no	The child is not transeferred for suspected delay	university	No Apaprent Disability	out of labor force :not looking for work	A	3			Wife of HH head	Does not work does not look for work	Oyt of labour force: Does not work does not look for work	34.6	university	HH Head	18 to less than 35	5854	A	A	0	0	0	0	0	0	0	0	0	0	0	0	0	0	0
2720	Cairo	female	urban	urban	5	No Disablity	#NULL!	no	no	no	no	yes	no	no	no	no	The child is not transeferred for suspected delay	university	No Apaprent Disability	out of labor force :not looking for work	A	3			Wife of HH head	Does not work does not look for work	Oyt of labour force: Does not work does not look for work	36.4	university	HH Head	35 to less than 40	5855	A	A	0	0	0	0	0	0	0	0	0	0	0	0	0	0	0
2723	Cairo	male	urban	urban	4	No Disablity	#NULL!	no	no	no	no	yes	no	no	yes	no	The child is not transeferred for suspected delay	university	No Apaprent Disability	out of labor force :not looking for work	A	1			Wife of HH head	Does not work does not look for work	Oyt of labour force: Does not work does not look for work	29.9	university	HH Head	18 to less than 35	5863	A	A	0	0	0	0	0	0	0	0	0	0	0	0	0	0	0
2729	Cairo	female	urban	urban	6	No Disablity	#NULL!	no	no	no	no	no	no	no	no	no	The child is not transeferred for suspected delay	Above intermediate	No Apaprent Disability	out of labor force :not looking for work	A	3			Wife of HH head	Does not work does not look for work	Oyt of labour force: Does not work does not look for work	33.6	university	HH Head	18 to less than 35	5875	A	A	0	0	0	0	0	0	0	0	0	0	0	0	0	0	0
2733	Cairo	male	urban	urban	3	No Disablity	#NULL!	no	no	no	no	yes	no	no	no	no	The child is not transeferred for suspected delay	university	No Apaprent Disability	out of labor force :not looking for work	A	1			Wife of HH head	Does not work does not look for work	Oyt of labour force: Does not work does not look for work	23.5	university	HH Head	18 to less than 35	5883	A	A	0	0	0	0	0	0	0	0	0	0	0	0	0	0	0
2738	Cairo	female	urban	urban	6	No Disablity	#NULL!	no	no	no	no	yes	no	no	no	no	The child is not transeferred for suspected delay	university	No Apaprent Disability	out of labor force :not looking for work	A	3			Wife of HH head	Does not work does not look for work	Oyt of labour force: Does not work does not look for work	31.8	university	HH Head	18 to less than 35	5895	A	A	0	0	0	0	0	0	0	0	0	0	0	0	0	0	0
2739	Cairo	male	urban	urban	6	No Disablity	#NULL!	no	no	no	no	yes	no	no	no	no	The child is not transeferred for suspected delay	university	No Apaprent Disability	out of labor force :not looking for work	A	3			Wife of HH head	Does not work does not look for work	Oyt of labour force: Does not work does not look for work	35.6	university	HH Head	35 to less than 40	5896	A	A	0	0	0	0	0	0	0	0	0	0	0	0	0	0	0
2742	Cairo	male	urban	urban	3	No Disablity	#NULL!	no	no	no	no	yes	no	no	yes	no	The child is not transeferred for suspected delay	High School and technical	No Apaprent Disability	out of labor force :not looking for work	A	1			Wife of HH head	Does not work does not look for work	Oyt of labour force: Does not work does not look for work	20.8	4 years istitute	HH Head	18 to less than 35	5903	A	A	0	0	0	0	0	0	0	0	0	0	0	0	0	0	0
2749	Cairo	male	urban	urban	3	No Disablity	#NULL!	no	no	no	no	yes	no	no	no	no	The child is not transeferred for suspected delay	university	No Apaprent Disability	out of labor force :not looking for work	A	1			Wife of HH head	Does not work does not look for work	Oyt of labour force: Does not work does not look for work	24.9	university	HH Head	18 to less than 35	5923	A	A	0	0	0	0	0	0	0	0	0	0	0	0	0	0	0
2763	Cairo	male	urban	urban	5	No Disablity	#NULL!	no	no	no	no	yes	no	no	no	no	The child is not transeferred for suspected delay	university	No Apaprent Disability	Paid work	A	3	1	2	Wife of HH head	work (paid-unpaid-his own-employer)	in labour force (employed or unemployed)	25.5	university	HH Head	18 to less than 35	5953	A	A	0	0	0	0	0	0	0	0	0	0	0	0	0	0	0
2764	Cairo	female	urban	urban	5	No Disablity	#NULL!	no	no	no	no	no	no	no	no	no	The child is not transeferred for suspected delay	university	No Apaprent Disability	Paid work	A	3	1	2	Wife of HH head	work (paid-unpaid-his own-employer)	in labour force (employed or unemployed)	25.5	university	HH Head	18 to less than 35	5954	A	A	0	0	0	0	0	0	0	0	0	0	0	0	0	0	0
2765	Cairo	female	urban	urban	5	No Disablity	#NULL!	no	no	no	no	no	no	no	no	no	The child is not transeferred for suspected delay	university	No Apaprent Disability	Paid work	A	3			Wife of HH head	work (paid-unpaid-his own-employer)	in labour force (employed or unemployed)	27	university	HH Head	18 to less than 35	5955	A	A	0	0	0	0	0	0	0	0	0	0	0	0	0	0	0
2768	Cairo	female	urban	urban	4	No Disablity	#NULL!	no	no	no	no	yes	no	no	no	no	The child is not transeferred for suspected delay	university	No Apaprent Disability	out of labor force :not looking for work	A	2			Wife of HH head	Does not work does not look for work	Oyt of labour force: Does not work does not look for work	26.7	university	HH Head	18 to less than 35	5963	A	A	0	0	0	0	0	0	0	0	0	0	0	0	0	0	0
2769	Cairo	male	urban	urban	4	No Disablity	#NULL!	no	no	no	no	yes	no	no	no	no	The child is not transeferred for suspected delay	university	No Apaprent Disability	out of labor force :not looking for work	A	2			Wife of HH head	Does not work does not look for work	Oyt of labour force: Does not work does not look for work	28.5	university	HH Head	18 to less than 35	5964	A	A	0	0	0	0	0	0	0	0	0	0	0	0	0	0	0
2775	Cairo	female	urban	urban	6	No Disablity	#NULL!	no	no	no	no	no	no	no	no	no	The child is not transeferred for suspected delay	university	No Apaprent Disability	Paid work	A	2			Wife of HH head	work (paid-unpaid-his own-employer)	in labour force (employed or unemployed)	34.8	university	HH Head	18 to less than 35	5976	A	A	0	0	0	0	0	0	0	0	0	0	0	0	0	0	0
2781	Cairo	male	urban	urban	6	No Disablity	#NULL!	no	no	no	no	no	no	no	no	no	The child is not transeferred for suspected delay	university	No Apaprent Disability	out of labor force :not looking for work	A	4			Wife of HH head	Does not work does not look for work	Oyt of labour force: Does not work does not look for work	32.4	Above intermediate	HH Head	18 to less than 35	5986	A	A	0	0	0	0	0	0	0	0	0	0	0	0	0	0	0
2784	Cairo	female	urban	urban	4	No Disablity	#NULL!	no	no	no	no	yes	no	no	no	no	The child is not transeferred for suspected delay	university	No Apaprent Disability	out of labor force :not looking for work	A	2	1	2	Wife of HH head	Does not work does not look for work	Oyt of labour force: Does not work does not look for work	24.8	university	HH Head	18 to less than 35	5993	A	A	0	0	0	0	0	0	0	0	0	0	0	0	0	0	0
2785	Cairo	female	urban	urban	4	No Disablity	#NULL!	no	no	no	no	yes	no	no	no	no	The child is not transeferred for suspected delay	university	No Apaprent Disability	out of labor force :not looking for work	A	2	1	2	Wife of HH head	Does not work does not look for work	Oyt of labour force: Does not work does not look for work	24.8	university	HH Head	18 to less than 35	5994	A	A	0	0	0	0	0	0	0	0	0	0	0	0	0	0	0
2789	Cairo	female	urban	urban	4	No Disablity	#NULL!	no	no	no	no	yes	no	no	no	no	The child is not transeferred for suspected delay	university	No Apaprent Disability	out of labor force :not looking for work	A	1			Wife of HH head	Does not work does not look for work	Oyt of labour force: Does not work does not look for work	34.4	university	HH Head	18 to less than 35	6004	A	A	0	0	0	0	0	0	0	0	0	0	0	0	0	0	0
2794	Cairo	female	urban	urban	5	No Disablity	#NULL!	no	no	no	no	no	no	no	no	no	The child is not transeferred for suspected delay	Illeterate	No Apaprent Disability	out of labor force :not looking for work	A	3			Wife of HH head	Does not work does not look for work	Oyt of labour force: Does not work does not look for work	29.4	Illeterate	HH Head	18 to less than 35	6015	A	A	0	0	0	0	0	0	0	0	0	0	0	0	0	0	0
2807	Cairo	female	urban	urban	5	No Disablity	#NULL!	no	no	no	no	no	no	no	no	no	The child is not transeferred for suspected delay	university	No Apaprent Disability	out of labor force :not looking for work	A	3			Wife of HH head	Does not work does not look for work	Oyt of labour force: Does not work does not look for work	33	university	HH Head	18 to less than 35	6035	A	A	0	0	0	0	0	0	0	0	0	0	0	0	0	0	0
2810	Cairo	male	urban	urban	3	No Disablity	#NULL!	no	no	no	no	no	no	no	no	no	The child is not transeferred for suspected delay	university	No Apaprent Disability	out of labor force :not looking for work	A	1			Wife of HH head	Does not work does not look for work	Oyt of labour force: Does not work does not look for work	30	university	HH Head	18 to less than 35	6043	A	A	0	0	0	0	0	0	0	0	0	0	0	0	0	0	0
2814	Cairo	female	urban	urban	4	No Disablity	#NULL!	no	no	no	no	no	no	no	no	no	The child is not transeferred for suspected delay	4 years istitute	No Apaprent Disability	out of labor force :not looking for work	A	2			Wife of HH head	Does not work does not look for work	Oyt of labour force: Does not work does not look for work	27.8	4 years istitute	HH Head	18 to less than 35	6054	A	A	0	0	0	0	0	0	0	0	0	0	0	0	0	0	0
2820	Cairo	male	urban	urban	6	No Disablity	#NULL!	no	no	no	no	yes	no	no	yes	no	The child is not transeferred for suspected delay	Illeterate	No Apaprent Disability	out of labor force :not looking for work	A	3			Wife of HH head	Does not work does not look for work	Oyt of labour force: Does not work does not look for work	27.3	Above intermediate	HH Head	18 to less than 35	6066	A	A	0	0	0	0	0	0	0	0	0	0	0	0	0	0	0
2829	Cairo	male	urban	urban	4	No Disablity	#NULL!	no	no	no	no	no	no	no	no	no	The child is not transeferred for suspected delay	Prep	No Apaprent Disability	out of labor force :not looking for work	A	2			Wife of HH head	Does not work does not look for work	Oyt of labour force: Does not work does not look for work	20.3	Above intermediate	HH Head	18 to less than 35	6083	A	A	0	0	0	0	0	0	0	0	0	0	0	0	0	0	0
2830	Cairo	male	urban	urban	4	Disable	#NULL!	no	no	no	no	no	no	no	no	no	The child is transferred for suspected delay	Prep	No Apaprent Disability	out of labor force :not looking for work	A	2			Wife of HH head	Does not work does not look for work	Oyt of labour force: Does not work does not look for work	22.3	Above intermediate	HH Head	18 to less than 35	6084	A	A	0	0	0	0	0	0	0	0	0	0	0	0	0	0	0
2834	Cairo	female	urban	urban	5	No Disablity	#NULL!	no	no	no	no	no	no	no	no	no	The child is not transeferred for suspected delay	Illeterate	No Apaprent Disability	out of labor force :not looking for work	A	3			Wife of HH head	Does not work does not look for work	Oyt of labour force: Does not work does not look for work	23.9	Illeterate	HH Head	18 to less than 35	6094	A	A	0	0	0	0	0	0	0	0	0	0	0	0	0	0	0
2835	Cairo	female	urban	urban	5	No Disablity	#NULL!	no	no	no	no	no	no	no	no	no	The child is not transeferred for suspected delay	Illeterate	No Apaprent Disability	out of labor force :not looking for work	A	3			Wife of HH head	Does not work does not look for work	Oyt of labour force: Does not work does not look for work	24.4	Illeterate	HH Head	18 to less than 35	6095	A	A	0	0	0	0	0	0	0	0	0	0	0	0	0	0	0
2838	Cairo	female	urban	urban	4	No Disablity	#NULL!	no	no	no	no	no	no	no	no	no	The child is not transeferred for suspected delay	Illeterate	No Apaprent Disability	out of labor force :not looking for work	A	2			Wife of HH head	Does not work does not look for work	Oyt of labour force: Does not work does not look for work	17.5	Illeterate	HH Head	15 to less than 18	6103	A	A	0	0	0	0	0	0	0	0	0	0	0	0	0	0	0
2839	Cairo	male	urban	urban	4	No Disablity	#NULL!	no	no	no	no	no	no	no	no	no	The child is not transeferred for suspected delay	Illeterate	No Apaprent Disability	out of labor force :not looking for work	A	2			Wife of HH head	Does not work does not look for work	Oyt of labour force: Does not work does not look for work	21.8	Illeterate	HH Head	18 to less than 35	6104	A	A	0	0	0	0	0	0	0	0	0	0	0	0	0	0	0
2842	Cairo	female	urban	urban	4	No Disablity	#NULL!	no	no	no	no	no	no	no	no	no	The child is not transeferred for suspected delay	Illeterate	No Apaprent Disability	out of labor force :not looking for work	A	2			Wife of HH head	Does not work does not look for work	Oyt of labour force: Does not work does not look for work	20.9	Above intermediate	HH Head	18 to less than 35	6113	A	A	0	0	0	0	0	0	0	0	0	0	0	0	0	0	0
2843	Cairo	female	urban	urban	4	No Disablity	#NULL!	no	no	no	no	no	no	no	no	no	The child is not transeferred for suspected delay	Illeterate	No Apaprent Disability	out of labor force :not looking for work	A	2			Wife of HH head	Does not work does not look for work	Oyt of labour force: Does not work does not look for work	24.4	Above intermediate	HH Head	18 to less than 35	6114	A	A	0	0	0	0	0	0	0	0	0	0	0	0	0	0	0
2846	Cairo	male	urban	urban	4	No Disablity	#NULL!	no	no	no	no	no	no	no	no	no	The child is transferred for suspected delay	Illeterate	No Apaprent Disability	out of labor force :not looking for work	A	2			Wife of HH head	Does not work does not look for work	Oyt of labour force: Does not work does not look for work	26.9	Illeterate	HH Head	18 to less than 35	6123	A	A	0	0	0	0	0	0	0	0	0	0	0	0	0	0	0
2847	Cairo	male	urban	urban	4	No Disablity	#NULL!	no	no	no	no	no	no	no	no	no	The child is not transeferred for suspected delay	Illeterate	No Apaprent Disability	out of labor force :not looking for work	A	2			Wife of HH head	Does not work does not look for work	Oyt of labour force: Does not work does not look for work	28.5	Illeterate	HH Head	18 to less than 35	6124	A	A	0	0	0	0	0	0	0	0	0	0	0	0	0	0	0
2852	Cairo	male	urban	urban	5	No Disablity	#NULL!	no	no	no	no	yes	no	no	yes	no	The child is not transeferred for suspected delay	Illeterate	No Apaprent Disability	out of labor force :not looking for work	A	1			Wife of HH head	Does not work does not look for work	Oyt of labour force: Does not work does not look for work	38.4	Illeterate	HH Head	35 to less than 40	6135	A	A	0	0	0	0	0	0	0	0	0	0	0	0	0	0	0
2858	Cairo	male	urban	urban	6	No Disablity	#NULL!	no	no	no	no	no	no	no	no	no	The child is not transeferred for suspected delay	Illeterate	No Apaprent Disability	out of labor force :not looking for work	A	4			Wife of HH head	Does not work does not look for work	Oyt of labour force: Does not work does not look for work	29.3	Above intermediate	HH Head	18 to less than 35	6146	A	A	0	0	0	0	0	0	0	0	0	0	0	0	0	0	0
2862	Cairo	male	urban	urban	4	No Disablity	#NULL!	no	no	no	no	no	no	no	yes	no	The child is transferred for suspected delay	Illeterate	No Apaprent Disability	out of labor force :not looking for work	A	2			Wife of HH head	Does not work does not look for work	Oyt of labour force: Does not work does not look for work	22.3	Above intermediate	HH Head	18 to less than 35	6154	A	A	0	0	0	0	0	0	0	0	yes	0	0	0	0	0	0
2875	Cairo	male	urban	urban	4	No Disablity	#NULL!	no	no	no	no	no	no	no	no	no	The child is transferred for suspected delay	Illeterate	No Apaprent Disability	out of labor force :not looking for work	A	2			Wife of HH head	Does not work does not look for work	Oyt of labour force: Does not work does not look for work	16.7	Read and write	HH Head	15 to less than 18	6183	A	A	0	0	0	0	0	0	0	0	0	yes	0	0	0	yes	0
2876	Cairo	male	urban	urban	4	No Disablity	#NULL!	no	no	no	no	no	no	no	no	no	The child is not transeferred for suspected delay	Illeterate	No Apaprent Disability	out of labor force :not looking for work	A	2			Wife of HH head	Does not work does not look for work	Oyt of labour force: Does not work does not look for work	17.4	Read and write	HH Head	15 to less than 18	6184	A	A	0	0	0	0	0	0	0	0	0	0	0	0	0	0	0
2879	Cairo	male	urban	urban	5	No Disablity	#NULL!	no	no	no	no	no	no	no	no	no	The child is not transeferred for suspected delay	Primary	No Apaprent Disability	out of labor force :not looking for work	A	2			Wife of HH head	Does not work does not look for work	Oyt of labour force: Does not work does not look for work	20.4	university	HH Head	18 to less than 35	6193	A	A	0	0	0	0	0	0	0	0	0	0	0	0	0	0	0
2880	Cairo	male	urban	urban	5	No Disablity	#NULL!	no	no	no	no	no	no	no	no	no	The child is not transeferred for suspected delay	Primary	No Apaprent Disability	out of labor force :not looking for work	A	2			Wife of HH head	Does not work does not look for work	Oyt of labour force: Does not work does not look for work	21.4	university	HH Head	18 to less than 35	6194	A	A	0	0	0	0	0	0	0	0	0	0	0	0	0	0	0
2884	Cairo	male	urban	urban	4	No Disablity	#NULL!	yes	no	no	no	no	no	no	yes	no	The child is not transeferred for suspected delay	High School and technical	No Apaprent Disability	out of labor force :not looking for work	A	1			Wife of HH head	Does not work does not look for work	Oyt of labour force: Does not work does not look for work	20.8	Illeterate	HH Head	18 to less than 35	6203	0	C	0	0	0	0	0	0	0	0	0	0	0	0	0	0	0
2891	Cairo	female	urban	urban	6	No Disablity	#NULL!	no	no	no	no	yes	no	no	no	no	The child is not transeferred for suspected delay	Illeterate	No Apaprent Disability	out of labor force :not looking for work	A	2			Wife of HH head	Does not work does not look for work	Oyt of labour force: Does not work does not look for work	30.5	Read and write	HH Head	18 to less than 35	6216	A	A	0	0	0	0	0	0	0	0	0	0	0	0	0	0	0
2895	Cairo	female	urban	urban	4	No Disablity	#NULL!	no	no	no	no	no	no	no	no	no	The child is not transeferred for suspected delay	Illeterate	No Apaprent Disability	out of labor force :not looking for work	A	2			Wife of HH head	Does not work does not look for work	Oyt of labour force: Does not work does not look for work	13.6	Prep	HH Head	less than 15	6224	A	A	0	0	0	0	0	0	0	0	0	0	0	0	0	0	0
2898	Cairo	female	urban	urban	4	No Disablity	#NULL!	no	no	no	no	yes	no	no	no	no	The child is not transeferred for suspected delay	High School and technical	No Apaprent Disability	out of labor force :not looking for work	A	2			Wife of HH head	Does not work does not look for work	Oyt of labour force: Does not work does not look for work	23	4 years istitute	HH Head	18 to less than 35	6233	A	A	0	0	0	0	0	0	0	0	0	0	0	0	0	0	0
2899	Cairo	female	urban	urban	4	No Disablity	#NULL!	no	no	no	no	yes	no	no	yes	no	The child is transferred for suspected delay	High School and technical	No Apaprent Disability	out of labor force :not looking for work	A	2			Wife of HH head	Does not work does not look for work	Oyt of labour force: Does not work does not look for work	24.4	4 years istitute	HH Head	18 to less than 35	6234	A	A	yes	yes	0	0	yes	yes	yes	0	0	0	0	0	0	0	0
2904	Cairo	female	urban	urban	5	No Disablity	#NULL!	no	no	no	no	no	no	no	no	no	The child is not transeferred for suspected delay	university	Apparent disability	out of labor force :not looking for work	C	2			Wife of HH head	Does not work does not look for work	Oyt of labour force: Does not work does not look for work	32.8	university	HH Head	18 to less than 35	6245	A	A	0	0	0	0	0	0	0	0	0	0	0	0	0	0	0
2911	Cairo	male	urban	urban	3	No Disablity	#NULL!	yes	no	no	no	yes	no	no	no	no	The child is not transeferred for suspected delay	university	No Apaprent Disability	out of labor force :not looking for work	A	1			Wife of HH head	Does not work does not look for work	Oyt of labour force: Does not work does not look for work	25.8	university	HH Head	18 to less than 35	6263	A	A	0	0	0	0	0	0	0	0	0	0	0	0	0	0	0
2919	Cairo	male	urban	urban	6	No Disablity	#NULL!	no	no	no	yes	no	no	no	no	no	The child is not transeferred for suspected delay	High School and technical	No Apaprent Disability	out of labor force :not looking for work	A	4	1	2	Wife of HH head	Does not work does not look for work	Oyt of labour force: Does not work does not look for work	26.9	High School and technical	HH Head	18 to less than 35	6285	A	A	0	0	0	0	0	0	0	0	0	0	0	0	0	0	0
2920	Cairo	female	urban	urban	6	No Disablity	#NULL!	no	no	no	yes	no	no	no	no	no	The child is transferred for suspected delay	High School and technical	No Apaprent Disability	out of labor force :not looking for work	A	4	1	2	Wife of HH head	Does not work does not look for work	Oyt of labour force: Does not work does not look for work	26.9	High School and technical	HH Head	18 to less than 35	6286	A	A	0	0	0	yes	0	0	0	0	0	0	0	0	0	0	0
2926	Cairo	female	urban	urban	6	No Disablity	#NULL!	no	no	yes	no	no	no	no	no	no	The child is not transeferred for suspected delay	Read and write	No Apaprent Disability	out of labor force :not looking for work	A	3			Wife of HH head	Does not work does not look for work	Oyt of labour force: Does not work does not look for work	24.6	Prep	HH Head	18 to less than 35	6296	A	A	0	0	0	0	0	0	0	0	0	0	0	0	0	0	0
2929	Cairo	female	urban	urban	5	No Disablity	#NULL!	no	no	no	no	no	no	no	no	no	The child is not transeferred for suspected delay	Read and write	No Apaprent Disability	out of labor force :not looking for work	A	3			Wife of HH head	Does not work does not look for work	Oyt of labour force: Does not work does not look for work	20.8	High School and technical	HH Head	18 to less than 35	6303	A	A	0	0	0	0	0	0	0	0	0	0	0	0	0	0	0
2930	Cairo	female	urban	urban	5	No Disablity	#NULL!	no	no	no	no	no	no	no	no	no	The child is not transeferred for suspected delay	Read and write	No Apaprent Disability	out of labor force :not looking for work	A	3			Wife of HH head	Does not work does not look for work	Oyt of labour force: Does not work does not look for work	22.3	High School and technical	HH Head	18 to less than 35	6304	A	A	0	0	0	0	0	0	0	0	0	0	0	0	0	0	0
2931	Cairo	male	urban	urban	5	No Disablity	#NULL!	no	no	no	no	no	no	no	no	no	The child is not transeferred for suspected delay	Read and write	No Apaprent Disability	out of labor force :not looking for work	A	3			Wife of HH head	Does not work does not look for work	Oyt of labour force: Does not work does not look for work	24.5	High School and technical	HH Head	18 to less than 35	6305	A	A	0	0	0	0	0	0	0	0	0	0	0	0	0	0	0
2935	Cairo	female	urban	urban	5	No Disablity	#NULL!	no	no	no	no	no	no	no	no	no	The child is not transeferred for suspected delay	Illeterate	No Apaprent Disability	out of labor force :not looking for work	A	2			Wife of HH head	Does not work does not look for work	Oyt of labour force: Does not work does not look for work	20.8	Illeterate	HH Head	18 to less than 35	6314	A	A	0	0	0	0	0	0	0	0	0	0	0	0	0	0	0
2941	Cairo	male	urban	urban	6	No Disablity	#NULL!	no	no	no	yes	no	no	no	no	no	The child is not transeferred for suspected delay	Read and write	No Apaprent Disability	out of labor force :not looking for work	A	4			Wife of HH head	Does not work does not look for work	Oyt of labour force: Does not work does not look for work	24.3	Read and write	HH Head	18 to less than 35	6325	A	A	0	0	0	0	0	0	0	0	0	0	0	0	0	0	0
2942	Cairo	female	urban	urban	6	No Disablity	#NULL!	no	no	no	no	no	no	no	no	no	The child is not transeferred for suspected delay	Read and write	No Apaprent Disability	out of labor force :not looking for work	A	4			Wife of HH head	Does not work does not look for work	Oyt of labour force: Does not work does not look for work	27.4	Read and write	HH Head	18 to less than 35	6326	A	A	0	0	0	0	0	0	0	0	0	0	0	0	0	0	0
2960	Cairo	male	urban	urban	5	No Disablity	#NULL!	no	no	no	no	no	no	no	no	no	The child is not transeferred for suspected delay	Read and write	No Apaprent Disability	Paid work	A	3			HH Head	work (paid-unpaid-his own-employer)	in labour force (employed or unemployed)	38.9	the child has no father in the HH	the child has no mother is not in the HH	35 to less than 40	6355	99	#N/A	0	0	0	0	0	0	0	0	0	0	0	0	0	0	0
2965	Cairo	male	urban	urban	5	No Disablity	#NULL!	no	no	no	no	no	no	no	no	no	The child is not transeferred for suspected delay	Read and write	No Apaprent Disability	out of labor force :not looking for work	A	3			Wife of HH head	Does not work does not look for work	Oyt of labour force: Does not work does not look for work	24.4	Read and write	HH Head	18 to less than 35	6365	A	A	0	0	0	0	0	0	0	0	0	0	0	0	0	0	0
2969	Cairo	female	urban	urban	4	No Disablity	#NULL!	no	no	no	no	no	no	no	no	no	The child is not transeferred for suspected delay	Illeterate	No Apaprent Disability	out of labor force :not looking for work	A	1			Wife of HH head	Does not work does not look for work	Oyt of labour force: Does not work does not look for work	26.8	Read and write	HH Head	18 to less than 35	6374	A	A	0	0	0	0	0	0	0	0	0	0	0	0	0	0	0
2972	Cairo	female	urban	urban	4	No Disablity	#NULL!	no	no	no	no	no	no	no	no	no	The child is not transeferred for suspected delay	Illeterate	No Apaprent Disability	out of labor force :not looking for work	A	1			Wife of HH head	Does not work does not look for work	Oyt of labour force: Does not work does not look for work	23	Primary	HH Head	18 to less than 35	6383	A	A	0	0	0	0	0	0	0	0	0	0	0	0	0	0	0
2978	Cairo	male	urban	urban	5	No Disablity	#NULL!	no	no	no	no	yes	no	no	yes	no	The child is not transeferred for suspected delay	Prep	No Apaprent Disability	out of labor force :not looking for work	A	2			Wife of HH head	Does not work does not look for work	Oyt of labour force: Does not work does not look for work	28	Read and write	HH Head	18 to less than 35	6395	A	A	0	0	0	0	0	0	0	0	0	0	0	0	0	0	0
2983	Cairo	male	urban	urban	5	No Disablity	#NULL!	no	no	no	no	no	no	no	no	no	The child is not transeferred for suspected delay	Illeterate	No Apaprent Disability	out of labor force :not looking for work	A	1			Wife of HH head	Does not work does not look for work	Oyt of labour force: Does not work does not look for work	33.9	Read and write	HH Head	18 to less than 35	6405	A	A	0	0	0	0	0	0	0	0	0	0	0	0	0	0	0
2988	Cairo	male	urban	urban	6	No Disablity	#NULL!	no	no	no	no	no	no	no	no	no	The child is not transeferred for suspected delay	Illeterate	No Apaprent Disability	out of labor force :not looking for work	A	4			Wife of HH head	Does not work does not look for work	Oyt of labour force: Does not work does not look for work	22.6	Illeterate	HH Head	18 to less than 35	6415	A	A	0	0	0	0	0	0	0	0	0	0	0	0	0	0	0
2989	Cairo	female	urban	urban	6	No Disablity	#NULL!	no	no	no	no	no	no	no	no	no	The child is not transeferred for suspected delay	Illeterate	No Apaprent Disability	out of labor force :not looking for work	A	4			Wife of HH head	Does not work does not look for work	Oyt of labour force: Does not work does not look for work	24.4	Illeterate	HH Head	18 to less than 35	6416	A	A	0	0	0	0	0	0	0	0	0	0	0	0	0	0	0
2996	Cairo	male	urban	urban	7	No Disablity	#NULL!	no	no	no	no	no	no	no	no	no	The child is not transeferred for suspected delay	High School and technical	No Apaprent Disability	out of labor force :not looking for work	A	3			Wife of HH head	Does not work does not look for work	Oyt of labour force: Does not work does not look for work	30.4	High School and technical	HH Head	18 to less than 35	6427	A	A	0	0	0	0	0	0	0	0	0	0	0	0	0	0	0
3004	Cairo	male	urban	urban	3	No Disablity	#NULL!	yes	no	no	no	no	no	no	no	no	The child is not transeferred for suspected delay	university	No Apaprent Disability	out of labor force :not looking for work	A	1			Wife of HH head	Does not work does not look for work	Oyt of labour force: Does not work does not look for work	26	university	HH Head	18 to less than 35	6443	A	A	0	0	0	0	0	0	0	0	0	0	0	0	0	0	0
3014	Cairo	female	urban	urban	6	No Disablity	#NULL!	no	no	no	no	no	no	no	no	no	The child is not transeferred for suspected delay	university	Apparent disability	out of labor force :not looking for work	C	4			Wife of HH head	Does not work does not look for work	Oyt of labour force: Does not work does not look for work	31	university	HH Head	18 to less than 35	6465	A	A	0	0	0	0	0	0	0	0	0	0	0	0	0	0	0
3015	Cairo	female	urban	urban	6	No Disablity	#NULL!	no	no	no	yes	yes	no	no	yes	no	The child is not transeferred for suspected delay	university	Apparent disability	out of labor force :not looking for work	C	4			Wife of HH head	Does not work does not look for work	Oyt of labour force: Does not work does not look for work	33.3	university	HH Head	18 to less than 35	6466	A	A	0	0	0	0	0	0	0	0	0	0	0	0	0	0	0
3020	Cairo	male	urban	urban	5	No Disablity	#NULL!	no	no	no	no	no	no	no	no	no	The child is not transeferred for suspected delay	Prep	No Apaprent Disability	out of labor force :not looking for work	A	3			Wife of HH head	Does not work does not look for work	Oyt of labour force: Does not work does not look for work	27.6	Primary	HH Head	18 to less than 35	6475	A	A	0	0	0	0	0	0	0	0	0	0	0	0	0	0	0
3031	Cairo	male	urban	urban	3	No Disablity	#NULL!	no	yes	no	no	no	no	no	no	no	The child is not transeferred for suspected delay	university	No Apaprent Disability	out of labor force :not looking for work	A	1			Wife of HH head	Does not work does not look for work	Oyt of labour force: Does not work does not look for work	24.8	university	HH Head	18 to less than 35	6493	A	A	0	0	0	0	0	0	0	0	0	0	0	0	0	0	0
3035	Cairo	female	urban	urban	6	No Disablity	#NULL!	no	yes	no	no	no	no	no	no	no	The child is not transeferred for suspected delay	Above intermediate	No Apaprent Disability	out of labor force :not looking for work	A	4			Wife of HH head	Does not work does not look for work	Oyt of labour force: Does not work does not look for work	29.4	Above intermediate	HH Head	18 to less than 35	6504	A	A	0	0	0	0	0	0	0	0	0	0	0	0	0	0	0
3036	Cairo	male	urban	urban	6	No Disablity	#NULL!	no	yes	no	no	no	no	no	no	no	The child is not transeferred for suspected delay	Above intermediate	No Apaprent Disability	out of labor force :not looking for work	A	4			Wife of HH head	Does not work does not look for work	Oyt of labour force: Does not work does not look for work	31.1	Above intermediate	HH Head	18 to less than 35	6505	A	A	0	0	0	0	0	0	0	0	0	0	0	0	0	0	0
3037	Cairo	female	urban	urban	6	No Disablity	#NULL!	no	yes	no	no	no	no	no	no	no	The child is not transeferred for suspected delay	Above intermediate	No Apaprent Disability	out of labor force :not looking for work	A	4			Wife of HH head	Does not work does not look for work	Oyt of labour force: Does not work does not look for work	32.1	Above intermediate	HH Head	18 to less than 35	6506	A	A	0	0	0	0	0	0	0	0	0	0	0	0	0	0	0
3040	Cairo	male	urban	urban	3	No Disablity	#NULL!	no	no	no	no	no	no	no	no	no	The child is not transeferred for suspected delay	Prep	No Apaprent Disability	out of labor force :not looking for work	A	1			Wife of HH head	Does not work does not look for work	Oyt of labour force: Does not work does not look for work	40.5	High School and technical	HH Head	40 +	6513	A	A	0	0	0	0	0	0	0	0	0	0	0	0	0	0	0
3043	Cairo	female	urban	urban	4	No Disablity	#NULL!	no	yes	no	no	no	no	no	no	no	The child is not transeferred for suspected delay	High School and technical	No Apaprent Disability	out of labor force :not looking for work	A	2			Wife of HH head	Does not work does not look for work	Oyt of labour force: Does not work does not look for work	26.6	university	HH Head	18 to less than 35	6523	A	A	0	0	0	0	0	0	0	0	0	0	0	0	0	0	0
3044	Cairo	male	urban	urban	4	No Disablity	#NULL!	no	yes	no	no	no	no	no	no	no	The child is not transeferred for suspected delay	High School and technical	No Apaprent Disability	out of labor force :not looking for work	A	2			Wife of HH head	Does not work does not look for work	Oyt of labour force: Does not work does not look for work	27.8	university	HH Head	18 to less than 35	6524	A	A	0	0	0	0	0	0	0	0	0	0	0	0	0	0	0
3068	Cairo	male	urban	urban	6	No Disablity	#NULL!	no	no	no	no	no	no	no	no	no	The child is not transeferred for suspected delay	the child has no moyther in the house	The child has no mother in the HH	the child has no mother in the HH	99	1			his/her mother is not in the HH	The child has no mother in the HH	The child has no mother in the HH	the child has no mother in the HH	Primary	HH Head	99	6576	A	A	0	0	0	0	0	0	0	0	0	0	0	0	0	0	0
3072	Cairo	female	urban	urban	5	No Disablity	#NULL!	no	yes	no	no	no	no	no	no	no	The child is not transeferred for suspected delay	university	No Apaprent Disability	out of labor force :not looking for work	A	3			Wife of HH head	Does not work does not look for work	Oyt of labour force: Does not work does not look for work	28	university	HH Head	18 to less than 35	6584	A	A	0	0	0	0	0	0	0	0	0	0	0	0	0	0	0
3073	Cairo	male	urban	urban	5	No Disablity	#NULL!	no	yes	no	no	no	no	no	no	no	The child is not transeferred for suspected delay	university	No Apaprent Disability	out of labor force :not looking for work	A	3			Wife of HH head	Does not work does not look for work	Oyt of labour force: Does not work does not look for work	30.1	university	HH Head	18 to less than 35	6585	A	A	0	0	0	0	0	0	0	0	0	0	0	0	0	0	0
3083	Cairo	female	urban	urban	6	No Disablity	#NULL!	no	yes	no	no	yes	no	no	no	no	The child is not transeferred for suspected delay	High School and technical	No Apaprent Disability	out of labor force :not looking for work	A	2			Wife of HH head	Does not work does not look for work	Oyt of labour force: Does not work does not look for work	34.3	Prep	HH Head	18 to less than 35	6606	A	A	0	0	0	0	0	0	0	0	0	0	0	0	0	0	0
3094	Cairo	female	urban	urban	5	No Disablity	#NULL!	no	no	no	no	no	no	no	no	no	The child is not transeferred for suspected delay	High School and technical	No Apaprent Disability	out of labor force :not looking for work	A	1			Wife of HH head	Does not work does not look for work	Oyt of labour force: Does not work does not look for work	34.7	Illeterate	HH Head	18 to less than 35	6625	A	A	0	0	0	0	0	0	0	0	0	0	0	0	0	0	0
3098	Cairo	male	urban	urban	5	No Disablity	#NULL!	no	no	no	yes	no	no	no	no	no	The child is not transeferred for suspected delay	Illeterate	No Apaprent Disability	Paid work	A	3			HH Head	work (paid-unpaid-his own-employer)	in labour force (employed or unemployed)	25.7	the child has no father in the HH	the child has no mother is not in the HH	18 to less than 35	6634	99	#N/A	0	0	0	0	0	0	0	0	0	0	0	0	0	0	0
3104	Cairo	male	urban	urban	5	No Disablity	#NULL!	no	yes	no	no	no	no	no	no	no	The child is not transeferred for suspected delay	Read and write	No Apaprent Disability	out of labor force :not looking for work	A	2			Wife of HH head	Does not work does not look for work	Oyt of labour force: Does not work does not look for work	24.8	Read and write	HH Head	18 to less than 35	6645	A	A	0	0	0	0	0	0	0	0	0	0	0	0	0	0	0
3107	Cairo	male	urban	urban	3	No Disablity	#NULL!	no	yes	no	no	no	no	no	no	yes	The child is not transeferred for suspected delay	High School and technical	No Apaprent Disability	out of labor force :not looking for work	A	1			Wife of HH head	Does not work does not look for work	Oyt of labour force: Does not work does not look for work	21.3	Illeterate	HH Head	18 to less than 35	6653	A	A	0	0	0	0	0	0	0	0	0	0	0	0	0	0	0
3115	Cairo	female	urban	urban	4	No Disablity	#NULL!	no	yes	no	no	yes	no	no	yes	no	The child is transferred for suspected delay	Illeterate	No Apaprent Disability	out of labor force :not looking for work	A	1			Wife of HH head	Does not work does not look for work	Oyt of labour force: Does not work does not look for work	25.9	High School and technical	HH Head	18 to less than 35	6673	A	A	0	0	0	0	0	0	0	yes	yes	yes	yes	yes	yes	yes	yes
3121	Cairo	male	urban	urban	5	No Disablity	#NULL!	no	no	no	no	no	no	no	no	no	The child is not transeferred for suspected delay	High School and technical	No Apaprent Disability	out of labor force :not looking for work	A	1			Wife of HH head	Does not work does not look for work	Oyt of labour force: Does not work does not look for work	33.2	Primary	HH Head	18 to less than 35	6685	A	A	0	0	0	0	0	0	0	0	0	0	0	0	0	0	0
3138	Cairo	female	urban	urban	4	No Disablity	#NULL!	no	yes	no	no	yes	no	no	yes	no	The child is not transeferred for suspected delay	university	No Apaprent Disability	out of labor force :not looking for work	A	2			Wife of HH head	Does not work does not look for work	Oyt of labour force: Does not work does not look for work	23.3	university	HH Head	18 to less than 35	6723	A	A	0	0	0	0	0	0	0	0	0	0	0	0	0	0	0
3139	Cairo	female	urban	urban	4	No Disablity	#NULL!	no	yes	no	no	no	no	no	no	no	The child is not transeferred for suspected delay	university	No Apaprent Disability	out of labor force :not looking for work	A	2			Wife of HH head	Does not work does not look for work	Oyt of labour force: Does not work does not look for work	23.7	university	HH Head	18 to less than 35	6724	A	A	0	0	0	0	0	0	0	0	0	0	0	0	0	0	0
3148	Cairo	male	urban	urban	4	No Disablity	#NULL!	no	no	no	no	no	no	no	no	no	The child is not transeferred for suspected delay	High School and technical	No Apaprent Disability	out of labor force :not looking for work	A	2			Wife of HH head	Does not work does not look for work	Oyt of labour force: Does not work does not look for work	22.4	High School and technical	HH Head	18 to less than 35	6744	A	A	0	0	0	0	0	0	0	0	0	0	0	0	0	0	0
3152	Cairo	male	urban	urban	4	No Disablity	#NULL!	no	yes	no	no	no	no	no	no	no	The child is not transeferred for suspected delay	High School and technical	No Apaprent Disability	out of labor force :not looking for work	A	2			Wife of HH head	Does not work does not look for work	Oyt of labour force: Does not work does not look for work	20.8	university	HH Head	18 to less than 35	6754	A	A	0	0	0	0	0	0	0	0	0	0	0	0	0	0	0
3155	Cairo	male	urban	urban	4	No Disablity	#NULL!	no	yes	no	no	yes	no	no	yes	no	The child is transferred for suspected delay	High School and technical	No Apaprent Disability	out of labor force :not looking for work	A	2			Wife of HH head	Does not work does not look for work	Oyt of labour force: Does not work does not look for work	23.5	Read and write	HH Head	18 to less than 35	6763	A	A	0	0	0	0	0	0	0	yes	0	0	0	0	0	0	0
3156	Cairo	female	urban	urban	4	No Disablity	#NULL!	no	yes	no	no	no	no	no	no	no	The child is not transeferred for suspected delay	High School and technical	No Apaprent Disability	out of labor force :not looking for work	A	2			Wife of HH head	Does not work does not look for work	Oyt of labour force: Does not work does not look for work	25.7	Read and write	HH Head	18 to less than 35	6764	A	A	0	0	0	0	0	0	0	0	0	0	0	0	0	0	0
3159	Cairo	male	urban	urban	4	No Disablity	#NULL!	no	yes	no	no	no	no	no	no	no	The child is not transeferred for suspected delay	university	No Apaprent Disability	out of labor force :not looking for work	A	2			Wife of HH head	Does not work does not look for work	Oyt of labour force: Does not work does not look for work	23.1	university	HH Head	18 to less than 35	6773	A	A	0	0	0	0	0	0	0	0	0	0	0	0	0	0	0
3160	Cairo	male	urban	urban	4	No Disablity	#NULL!	no	yes	no	no	no	no	no	no	no	The child is not transeferred for suspected delay	university	No Apaprent Disability	out of labor force :not looking for work	A	2			Wife of HH head	Does not work does not look for work	Oyt of labour force: Does not work does not look for work	24.8	university	HH Head	18 to less than 35	6774	A	A	0	0	0	0	0	0	0	0	0	0	0	0	0	0	0
3166	Cairo	female	urban	urban	7	No Disablity	#NULL!	no	yes	no	no	no	no	no	no	no	The child is not transeferred for suspected delay	Prep	No Apaprent Disability	out of labor force :not looking for work	A	3			Wife of HH head	Does not work does not look for work	Oyt of labour force: Does not work does not look for work	26.3	Prep	HH Head	18 to less than 35	6786	0	E	0	0	0	0	0	0	0	0	0	0	0	0	0	0	0
3172	Cairo	female	urban	urban	6	No Disablity	#NULL!	no	yes	no	no	no	no	no	no	no	The child is not transeferred for suspected delay	High School and technical	No Apaprent Disability	out of labor force :not looking for work	A	4			Wife of HH head	Does not work does not look for work	Oyt of labour force: Does not work does not look for work	27.2	High School and technical	HH Head	18 to less than 35	6795	A	A	0	0	0	0	0	0	0	0	0	0	0	0	0	0	0
3173	Cairo	female	urban	urban	6	No Disablity	#NULL!	no	yes	no	no	no	no	no	no	no	The child is not transeferred for suspected delay	High School and technical	No Apaprent Disability	out of labor force :not looking for work	A	4			Wife of HH head	Does not work does not look for work	Oyt of labour force: Does not work does not look for work	31	High School and technical	HH Head	18 to less than 35	6796	A	A	0	0	0	0	0	0	0	0	0	0	0	0	0	0	0
3177	Cairo	female	urban	urban	5	No Disablity	#NULL!	no	yes	no	no	no	no	no	no	no	The child is not transeferred for suspected delay	High School and technical	No Apaprent Disability	out of labor force :not looking for work	A	2			Wife of HH head	Does not work does not look for work	Oyt of labour force: Does not work does not look for work	25.8	High School and technical	HH Head	18 to less than 35	6804	A	A	0	0	0	0	0	0	0	0	0	0	0	0	0	0	0
3183	Cairo	female	urban	urban	5	No Disablity	#NULL!	no	yes	no	yes	no	no	no	no	no	The child is not transeferred for suspected delay	High School and technical	No Apaprent Disability	out of labor force :not looking for work	A	3			Wife of HH head	Does not work does not look for work	Oyt of labour force: Does not work does not look for work	25.2	High School and technical	HH Head	18 to less than 35	6815	A	A	0	0	0	0	0	0	0	0	0	0	0	0	0	0	0
3186	Cairo	female	urban	urban	4	No Disablity	#NULL!	no	yes	no	no	no	no	no	no	no	The child is not transeferred for suspected delay	High School and technical	No Apaprent Disability	out of labor force :not looking for work	A	1			Wife of HH head	Does not work does not look for work	Oyt of labour force: Does not work does not look for work	23	High School and technical	HH Head	18 to less than 35	6823	A	A	0	0	0	0	0	0	0	0	0	0	0	0	0	0	0
3190	Cairo	male	urban	urban	3	No Disablity	#NULL!	no	no	no	no	no	no	no	no	no	The child is not transeferred for suspected delay	Read and write	No Apaprent Disability	out of labor force :not looking for work	A	1			Wife of HH head	Does not work does not look for work	Oyt of labour force: Does not work does not look for work	23.9	High School and technical	HH Head	18 to less than 35	6833	A	A	0	0	0	0	0	0	0	0	0	0	0	0	0	0	0
3197	Cairo	female	urban	urban	3	No Disablity	#NULL!	no	no	no	no	no	no	no	no	no	The child is not transeferred for suspected delay	Illeterate	No Apaprent Disability	out of labor force :not looking for work	A	1			Wife of HH head	Does not work does not look for work	Oyt of labour force: Does not work does not look for work	19.9	Illeterate	HH Head	18 to less than 35	6853	A	A	0	0	0	0	0	0	0	0	0	0	0	0	0	0	0
3208	Cairo	male	urban	urban	4	No Disablity	#NULL!	no	yes	no	yes	no	no	no	yes	no	The child is not transeferred for suspected delay	university	No Apaprent Disability	out of labor force :not looking for work	A	2			Wife of HH head	Does not work does not look for work	Oyt of labour force: Does not work does not look for work	24.9	university	HH Head	18 to less than 35	6884	A	A	0	0	0	0	0	0	0	0	0	0	0	0	0	0	0
3211	Cairo	male	urban	urban	4	No Disablity	#NULL!	no	yes	no	no	no	no	no	no	no	The child is not transeferred for suspected delay	university	No Apaprent Disability	out of labor force :not looking for work	A	2			Wife of HH head	Does not work does not look for work	Oyt of labour force: Does not work does not look for work	24.5	High School and technical	HH Head	18 to less than 35	6893	A	A	0	0	0	0	0	0	0	0	0	0	0	0	0	0	0
3212	Cairo	male	urban	urban	4	No Disablity	#NULL!	no	no	no	no	no	no	no	no	no	The child is not transeferred for suspected delay	university	No Apaprent Disability	out of labor force :not looking for work	A	2			Wife of HH head	Does not work does not look for work	Oyt of labour force: Does not work does not look for work	26.5	High School and technical	HH Head	18 to less than 35	6894	A	A	0	0	0	0	0	0	0	0	0	0	0	0	0	0	0
3215	Cairo	male	urban	urban	4	No Disablity	#NULL!	no	yes	no	no	no	no	no	no	no	The child is not transeferred for suspected delay	university	No Apaprent Disability	out of labor force :not looking for work	A	2			Wife of HH head	Does not work does not look for work	Oyt of labour force: Does not work does not look for work	22.7	High School and technical	HH Head	18 to less than 35	6903	A	A	0	0	0	0	0	0	0	0	0	0	0	0	0	0	0
3216	Cairo	male	urban	urban	4	No Disablity	#NULL!	no	yes	no	no	no	no	no	no	no	The child is not transeferred for suspected delay	university	No Apaprent Disability	out of labor force :not looking for work	A	2			Wife of HH head	Does not work does not look for work	Oyt of labour force: Does not work does not look for work	24.8	High School and technical	HH Head	18 to less than 35	6904	A	A	0	0	0	0	0	0	0	0	0	0	0	0	0	0	0
3224	Cairo	female	urban	urban	6	No Disablity	#NULL!	no	yes	no	no	no	no	no	yes	no	The child is not transeferred for suspected delay	the child has no moyther in the house	The child has no mother in the HH	the child has no mother in the HH	99	3			his/her mother is not in the HH	The child has no mother in the HH	The child has no mother in the HH	the child has no mother in the HH	Illeterate	HH Head	99	6925	A	A	0	0	0	0	0	0	0	0	0	0	0	0	0	0	0
3231	Cairo	female	urban	urban	6	No Disablity	#NULL!	no	yes	no	no	no	no	no	no	no	The child is not transeferred for suspected delay	High School and technical	No Apaprent Disability	out of labor force :not looking for work	A	2			Wife of HH head	Does not work does not look for work	Oyt of labour force: Does not work does not look for work	40.8	Prep	HH Head	40 +	6936	A	A	0	0	0	0	0	0	0	0	0	0	0	0	0	0	0
3237	Cairo	male	urban	urban	6	No Disablity	#NULL!	no	no	no	no	no	no	no	no	no	The child is not transeferred for suspected delay	High School and technical	No Apaprent Disability	Paid work	A	2			Wife of HH head	work (paid-unpaid-his own-employer)	in labour force (employed or unemployed)	36.9	High School and technical	HH Head	35 to less than 40	6946	0	E	0	0	0	0	0	0	0	0	0	0	0	0	0	0	0
3240	Cairo	male	urban	urban	4	No Disablity	#NULL!	no	yes	no	no	yes	no	no	no	no	The child is not transeferred for suspected delay	university	No Apaprent Disability	out of labor force :not looking for work	A	2	1	2	Wife of HH head	Does not work does not look for work	Oyt of labour force: Does not work does not look for work	32.3	university	HH Head	18 to less than 35	6953	A	A	0	0	0	0	0	0	0	0	0	0	0	0	0	0	0
3241	Cairo	male	urban	urban	4	No Disablity	#NULL!	no	yes	no	no	yes	no	no	no	no	The child is not transeferred for suspected delay	university	No Apaprent Disability	out of labor force :not looking for work	A	2	1	2	Wife of HH head	Does not work does not look for work	Oyt of labour force: Does not work does not look for work	32.3	university	HH Head	18 to less than 35	6954	A	A	0	0	0	0	0	0	0	0	0	0	0	0	0	0	0
3256	Cairo	female	urban	urban	6	No Disablity	#NULL!	no	no	no	no	yes	no	no	no	no	The child is not transeferred for suspected delay	Primary	No Apaprent Disability	out of labor force :not looking for work	A	3			Wife of HH head	Does not work does not look for work	Oyt of labour force: Does not work does not look for work	27	Primary	HH Head	18 to less than 35	6985	A	A	0	0	0	0	0	0	0	0	0	0	0	0	0	0	0
3271	Cairo	female	urban	urban	5	No Disablity	#NULL!	no	yes	no	no	no	no	no	no	no	The child is not transeferred for suspected delay	High School and technical	No Apaprent Disability	out of labor force :not looking for work	A	2			Wife of HH head	Does not work does not look for work	Oyt of labour force: Does not work does not look for work	39.8	Read and write	HH Head	35 to less than 40	7014	A	A	0	0	0	0	0	0	0	0	0	0	0	0	0	0	0
3272	Cairo	female	urban	urban	5	No Disablity	#NULL!	no	yes	no	no	no	no	no	no	no	The child is not transeferred for suspected delay	High School and technical	No Apaprent Disability	out of labor force :not looking for work	A	2			Wife of HH head	Does not work does not look for work	Oyt of labour force: Does not work does not look for work	40.7	Read and write	HH Head	40 +	7015	A	A	0	0	0	0	0	0	0	0	0	0	0	0	0	0	0
3276	Cairo	male	urban	urban	5	No Disablity	#NULL!	no	no	no	yes	yes	no	no	no	no	The child is not transeferred for suspected delay	High School and technical	No Apaprent Disability	out of labor force :not looking for work	A	2			Wife of HH head	Does not work does not look for work	Oyt of labour force: Does not work does not look for work	26.8	Read and write	HH Head	18 to less than 35	7024	A	A	0	0	0	0	0	0	0	0	0	0	0	0	0	0	0
3280	Cairo	male	urban	urban	3	No Disablity	#NULL!	no	yes	no	no	yes	no	no	no	no	The child is not transeferred for suspected delay	High School and technical	No Apaprent Disability	out of labor force :not looking for work	A	1			Wife of HH head	Does not work does not look for work	Oyt of labour force: Does not work does not look for work	23.3	Above intermediate	HH Head	18 to less than 35	7033	A	A	0	0	0	0	0	0	0	0	0	0	0	0	0	0	0
3285	Cairo	male	urban	urban	5	No Disablity	#NULL!	no	yes	no	no	no	no	no	no	no	The child is not transeferred for suspected delay	Read and write	No Apaprent Disability	out of labor force :not looking for work	A	4			HH Head	Does not work does not look for work	Oyt of labour force: Does not work does not look for work	33.5	the child has no father in the HH	the child has no mother is not in the HH	18 to less than 35	7045	99	#N/A	0	0	0	0	0	0	0	0	0	0	0	0	0	0	0
3288	Cairo	male	urban	urban	3	No Disablity	#NULL!	no	yes	no	no	yes	no	no	yes	no	The child is transferred for suspected delay	High School and technical	No Apaprent Disability	Paid work	A	2			HH Head	work (paid-unpaid-his own-employer)	in labour force (employed or unemployed)	27.1	the child has no father in the HH	the child has no mother is not in the HH	18 to less than 35	7053	99	#N/A	0	0	0	0	0	0	0	0	0	yes	0	0	0	0	0
3298	Cairo	female	urban	urban	5	No Disablity	#NULL!	no	yes	no	no	no	no	no	no	no	The child is not transeferred for suspected delay	High School and technical	No Apaprent Disability	out of labor force :not looking for work	A	2			Wife of HH head	Does not work does not look for work	Oyt of labour force: Does not work does not look for work	28.7	Read and write	HH Head	18 to less than 35	7074	A	A	0	0	0	0	0	0	0	0	0	0	0	0	0	0	0
3314	Cairo	female	urban	urban	5	No Disablity	#NULL!	no	no	no	no	no	no	no	no	no	The child is not transeferred for suspected delay	the child has no moyther in the house	The child has no mother in the HH	the child has no mother in the HH	99	3			his/her mother is not in the HH	The child has no mother in the HH	The child has no mother in the HH	the child has no mother in the HH	the child has no father in the HH	the child has no mother is not in the HH	99	7105	99	#N/A	0	0	0	0	0	0	0	0	0	0	0	0	0	0	0
3318	Cairo	male	urban	urban	4	No Disablity	#NULL!	no	yes	no	no	no	no	no	no	no	The child is not transeferred for suspected delay	university	No Apaprent Disability	Paid work	A	2			Wife of HH head	work (paid-unpaid-his own-employer)	in labour force (employed or unemployed)	29.8	university	HH Head	18 to less than 35	7114	A	A	0	0	0	0	0	0	0	0	0	0	0	0	0	0	0
3322	Cairo	female	urban	urban	4	No Disablity	#NULL!	no	yes	no	no	no	no	no	no	no	The child is not transeferred for suspected delay	High School and technical	No Apaprent Disability	out of labor force :not looking for work	A	2			Wife of HH head	Does not work does not look for work	Oyt of labour force: Does not work does not look for work	31.3	High School and technical	HH Head	18 to less than 35	7124	A	A	0	0	0	0	0	0	0	0	0	0	0	0	0	0	0
3324	Cairo	male	urban	urban	4	No Disablity	#NULL!	no	يصعب التحديد (ي ت	no	no	no	no	no	no	no	The child is not transeferred for suspected delay	university	No Apaprent Disability	out of labor force :not looking for work	A	1			HH Head	Does not work does not look for work	Oyt of labour force: Does not work does not look for work	29.8	the child has no father in the HH	the child has no mother is not in the HH	18 to less than 35	7132	99	#N/A	0	0	0	0	0	0	0	0	0	0	0	0	0	0	0
3330	Cairo	female	urban	urban	4	No Disablity	#NULL!	no	yes	no	no	yes	no	no	yes	no	The child is not transeferred for suspected delay	Primary	No Apaprent Disability	out of labor force :not looking for work	A	2			Wife of HH head	Does not work does not look for work	Oyt of labour force: Does not work does not look for work	38.2	Primary	HH Head	35 to less than 40	7144	A	A	0	0	0	0	0	0	0	0	0	0	0	0	0	0	0
3336	Cairo	male	urban	urban	6	No Disablity	#NULL!	no	no	no	no	no	no	no	no	no	The child is not transeferred for suspected delay	the child has no moyther in the house	The child has no mother in the HH	the child has no mother in the HH	99	2			his/her mother is not in the HH	The child has no mother in the HH	The child has no mother in the HH	the child has no mother in the HH	Illeterate	HH Head	99	7156	A	A	0	0	0	0	0	0	0	0	0	0	0	0	0	0	0
3344	Cairo	male	urban	urban	4	No Disablity	#NULL!	no	yes	no	no	no	no	no	no	no	The child is not transeferred for suspected delay	university	No Apaprent Disability	out of labor force :not looking for work	A	2			Wife of HH head	Does not work does not look for work	Oyt of labour force: Does not work does not look for work	37.8	High School and technical	HH Head	35 to less than 40	7174	A	A	0	0	0	0	0	0	0	0	0	0	0	0	0	0	0
3348	Cairo	male	urban	urban	5	No Disablity	#NULL!	no	yes	no	no	no	no	no	no	no	The child is not transeferred for suspected delay	university	No Apaprent Disability	Paid work	A	2			Wife of HH head	work (paid-unpaid-his own-employer)	in labour force (employed or unemployed)	29.5	Above intermediate	HH Head	18 to less than 35	7184	A	A	0	0	0	0	0	0	0	0	0	0	0	0	0	0	0
3355	Cairo	male	urban	urban	6	No Disablity	#NULL!	no	no	no	no	yes	no	no	no	no	The child is not transeferred for suspected delay	university	No Apaprent Disability	Paid work	A	2			Wife of HH head	work (paid-unpaid-his own-employer)	in labour force (employed or unemployed)	33.1	Above intermediate	HH Head	18 to less than 35	7196	A	A	0	0	0	0	0	0	0	0	0	0	0	0	0	0	0
3359	Cairo	male	urban	urban	4	No Disablity	#NULL!	no	yes	no	no	no	no	no	no	no	The child is not transeferred for suspected delay	High School and technical	No Apaprent Disability	out of labor force :not looking for work	A	2			Wife of HH head	Does not work does not look for work	Oyt of labour force: Does not work does not look for work	22.8	High School and technical	HH Head	18 to less than 35	7204	A	A	0	0	0	0	0	0	0	0	0	0	0	0	0	0	0
3363	Cairo	male	urban	urban	5	No Disablity	#NULL!	no	yes	no	no	no	no	no	no	no	The child is not transeferred for suspected delay	university	No Apaprent Disability	Paid work	A	2			Wife of HH head	work (paid-unpaid-his own-employer)	in labour force (employed or unemployed)	18.1	university	HH Head	18 to less than 35	7214	A	A	0	0	0	0	0	0	0	0	0	0	0	0	0	0	0
3367	Cairo	female	urban	urban	4	No Disablity	#NULL!	no	yes	no	no	no	no	no	no	no	The child is not transeferred for suspected delay	High School and technical	No Apaprent Disability	out of labor force :not looking for work	A	2			Wife of HH head	Does not work does not look for work	Oyt of labour force: Does not work does not look for work	24.3	university	HH Head	18 to less than 35	7223	A	A	0	0	0	0	0	0	0	0	0	0	0	0	0	0	0
3368	Cairo	male	urban	urban	4	No Disablity	#NULL!	no	yes	no	no	no	no	no	no	no	The child is not transeferred for suspected delay	High School and technical	No Apaprent Disability	out of labor force :not looking for work	A	2			Wife of HH head	Does not work does not look for work	Oyt of labour force: Does not work does not look for work	26.2	university	HH Head	18 to less than 35	7224	A	A	0	0	0	0	0	0	0	0	0	0	0	0	0	0	0
3383	Cairo	male	urban	urban	5	No Disablity	#NULL!	no	yes	no	no	no	no	no	yes	no	The child is not transeferred for suspected delay	university	No Apaprent Disability	out of labor force :not looking for work	A	3			Wife of HH head	Does not work does not look for work	Oyt of labour force: Does not work does not look for work	28.4	High School and technical	HH Head	18 to less than 35	7255	A	A	0	0	0	0	0	0	0	0	0	0	0	0	0	0	0
3387	Cairo	female	urban	urban	4	No Disablity	#NULL!	no	yes	no	no	no	no	no	no	no	The child is not transeferred for suspected delay	university	No Apaprent Disability	out of labor force :not looking for work	A	2			Wife of HH head	Does not work does not look for work	Oyt of labour force: Does not work does not look for work	26.3	High School and technical	HH Head	18 to less than 35	7264	A	A	0	0	0	0	0	0	0	0	0	0	0	0	0	0	0
3402	Cairo	male	urban	urban	8	No Disablity	#NULL!	no	yes	no	no	yes	no	no	no	no	The child is not transeferred for suspected delay	Prep	No Apaprent Disability	out of labor force :not looking for work	A	3			Wife of HH head	Does not work does not look for work	Oyt of labour force: Does not work does not look for work	33.3	Prep	HH Head	18 to less than 35	7298	A	A	0	0	0	0	0	0	0	0	0	0	0	0	0	0	0
3406	Cairo	male	urban	urban	5	No Disablity	#NULL!	no	yes	no	no	no	yes	no	yes	no	The child is transferred for suspected delay	Illeterate	No Apaprent Disability	out of labor force :not looking for work	A	3			Wife of HH head	Does not work does not look for work	Oyt of labour force: Does not work does not look for work	24.6	High School and technical	HH Head	18 to less than 35	7304	A	A	0	0	0	0	0	0	0	0	yes	0	0	0	0	0	0
3407	Cairo	male	urban	urban	5	No Disablity	#NULL!	no	yes	no	no	no	no	no	no	no	The child is not transeferred for suspected delay	Illeterate	No Apaprent Disability	out of labor force :not looking for work	A	3			Wife of HH head	Does not work does not look for work	Oyt of labour force: Does not work does not look for work	27.3	High School and technical	HH Head	18 to less than 35	7305	A	A	0	0	0	0	0	0	0	0	0	0	0	0	0	0	0
3410	Cairo	female	urban	urban	5	No Disablity	#NULL!	no	yes	no	no	no	no	no	no	no	The child is not transeferred for suspected delay	High School and technical	No Apaprent Disability	out of labor force :not looking for work	A	3			Wife of HH head	Does not work does not look for work	Oyt of labour force: Does not work does not look for work	22.7	university	HH Head	18 to less than 35	7313	A	A	0	0	0	0	0	0	0	0	0	0	0	0	0	0	0
3411	Cairo	male	urban	urban	5	No Disablity	#NULL!	no	yes	no	no	no	no	no	yes	no	The child is not transeferred for suspected delay	High School and technical	No Apaprent Disability	out of labor force :not looking for work	A	3	1	2	Wife of HH head	Does not work does not look for work	Oyt of labour force: Does not work does not look for work	25.5	university	HH Head	18 to less than 35	7314	A	A	0	0	0	0	0	0	0	0	0	0	0	0	0	0	0
3412	Cairo	male	urban	urban	5	No Disablity	#NULL!	no	yes	no	no	no	no	no	yes	no	The child is not transeferred for suspected delay	High School and technical	No Apaprent Disability	out of labor force :not looking for work	A	3	1	2	Wife of HH head	Does not work does not look for work	Oyt of labour force: Does not work does not look for work	25.5	university	HH Head	18 to less than 35	7315	A	A	0	0	0	0	0	0	0	0	0	0	0	0	0	0	0
3416	Cairo	male	urban	urban	4	No Disablity	#NULL!	no	yes	no	no	no	no	no	no	no	The child is not transeferred for suspected delay	High School and technical	No Apaprent Disability	out of labor force :not looking for work	A	2			Wife of HH head	Does not work does not look for work	Oyt of labour force: Does not work does not look for work	32.1	Above intermediate	HH Head	18 to less than 35	7324	A	A	0	0	0	0	0	0	0	0	0	0	0	0	0	0	0
3426	Cairo	female	urban	urban	6	No Disablity	#NULL!	no	yes	no	no	yes	no	no	yes	no	The child is not transeferred for suspected delay	university	No Apaprent Disability	out of labor force :not looking for work	A	3			Wife of HH head	Does not work does not look for work	Oyt of labour force: Does not work does not look for work	28.6	Above intermediate	HH Head	18 to less than 35	7346	A	A	0	0	0	0	0	0	0	0	0	0	0	0	0	0	0
3431	Cairo	male	urban	urban	6	No Disablity	#NULL!	no	no	no	no	yes	no	no	no	no	The child is transferred for suspected delay	High School and technical	No Apaprent Disability	out of labor force :not looking for work	A	4			Wife of HH head	Does not work does not look for work	Oyt of labour force: Does not work does not look for work	26.6	Read and write	HH Head	18 to less than 35	7355	A	A	0	0	0	0	0	0	0	0	0	0	0	0	0	0	0
3432	Cairo	female	urban	urban	6	No Disablity	#NULL!	no	no	no	no	yes	no	no	no	no	The child is not transeferred for suspected delay	High School and technical	No Apaprent Disability	out of labor force :not looking for work	A	4			Wife of HH head	Does not work does not look for work	Oyt of labour force: Does not work does not look for work	28.8	Read and write	HH Head	18 to less than 35	7356	A	A	0	0	0	0	0	0	0	0	0	0	0	0	0	0	0
3437	Cairo	female	urban	urban	5	No Disablity	#NULL!	no	yes	no	no	yes	no	no	no	no	The child is not transeferred for suspected delay	High School and technical	No Apaprent Disability	out of labor force :not looking for work	A	3			Wife of HH head	Does not work does not look for work	Oyt of labour force: Does not work does not look for work	33.2	High School and technical	HH Head	18 to less than 35	7365	A	A	0	0	0	0	0	0	0	0	0	0	0	0	0	0	0
3441	Cairo	female	urban	urban	4	No Disablity	#NULL!	no	no	no	no	no	no	no	no	no	The child is not transeferred for suspected delay	High School and technical	No Apaprent Disability	out of labor force :not looking for work	A	2			Wife of HH head	Does not work does not look for work	Oyt of labour force: Does not work does not look for work	31.3	High School and technical	HH Head	18 to less than 35	7374	A	A	0	0	0	0	0	0	0	0	0	0	0	0	0	0	0
3459	Cairo	female	urban	urban	3	No Disablity	#NULL!	no	yes	no	no	yes	no	no	no	no	The child is not transeferred for suspected delay	High School and technical	No Apaprent Disability	out of labor force :not looking for work	A	1			Wife of HH head	Does not work does not look for work	Oyt of labour force: Does not work does not look for work	17.4	Above intermediate	HH Head	15 to less than 18	7413	A	A	0	0	0	0	0	0	0	0	0	0	0	0	0	0	0
3463	Cairo	male	urban	urban	4	No Disablity	#NULL!	no	yes	no	no	no	no	no	no	no	The child is not transeferred for suspected delay	post grduate	No Apaprent Disability	Paid work	A	2			Wife of HH head	work (paid-unpaid-his own-employer)	in labour force (employed or unemployed)	30.3	High School and technical	HH Head	18 to less than 35	7424	A	A	0	0	0	0	0	0	0	0	0	0	0	0	0	0	0
3495	Cairo	female	urban	urban	7	No Disablity	#NULL!	no	no	no	no	no	no	no	no	no	The child is not transeferred for suspected delay	Illeterate	No Apaprent Disability	out of labor force :not looking for work	A	2			Wife of HH head	Does not work does not look for work	Oyt of labour force: Does not work does not look for work	34.6	Illeterate	HH Head	18 to less than 35	7477	A	A	0	0	0	0	0	0	0	0	0	0	0	0	0	0	0
3504	Cairo	female	urban	urban	4	No Disablity	#NULL!	no	no	no	no	yes	no	no	yes	no	The child is transferred for suspected delay	Illeterate	No Apaprent Disability	out of labor force :not looking for work	A	1			Wife of HH head	Does not work does not look for work	Oyt of labour force: Does not work does not look for work	22	Above intermediate	HH Head	18 to less than 35	7493	A	A	0	0	0	0	0	0	yes	0	0	0	0	0	0	0	0
3523	Cairo	male	urban	urban	4	No Disablity	#NULL!	no	no	no	no	yes	no	no	no	no	The child is not transeferred for suspected delay	university	No Apaprent Disability	Paid work	A	1			Wife of HH head	work (paid-unpaid-his own-employer)	in labour force (employed or unemployed)	25.1	university	HH Head	18 to less than 35	7533	A	A	0	0	0	0	0	0	0	0	0	0	0	0	0	0	0
3531	Cairo	male	urban	urban	4	No Disablity	#NULL!	no	no	no	no	no	no	no	no	no	The child is transferred for suspected delay	university	No Apaprent Disability	out of labor force :not looking for work	A	2			Wife of HH head	Does not work does not look for work	Oyt of labour force: Does not work does not look for work	28.2	university	HH Head	18 to less than 35	7553	A	A	0	0	0	0	0	0	0	0	0	0	0	0	0	0	0
3532	Cairo	male	urban	urban	4	No Disablity	#NULL!	no	no	no	no	no	no	no	yes	no	The child is transferred for suspected delay	university	No Apaprent Disability	out of labor force :not looking for work	A	2			Wife of HH head	Does not work does not look for work	Oyt of labour force: Does not work does not look for work	30.1	university	HH Head	18 to less than 35	7554	A	A	0	0	0	0	0	0	0	0	0	0	yes	0	0	0	0
3535	Cairo	female	urban	urban	4	No Disablity	#NULL!	no	no	no	no	no	no	no	no	no	The child is not transeferred for suspected delay	university	No Apaprent Disability	out of labor force :not looking for work	A	2			Wife of HH head	Does not work does not look for work	Oyt of labour force: Does not work does not look for work	20.7	university	HH Head	18 to less than 35	7563	A	A	0	0	0	0	0	0	0	0	0	0	0	0	0	0	0
3536	Cairo	male	urban	urban	4	No Disablity	#NULL!	yes	yes	yes	yes	no	no	no	yes	no	The child is not transeferred for suspected delay	university	No Apaprent Disability	out of labor force :not looking for work	A	2			Wife of HH head	Does not work does not look for work	Oyt of labour force: Does not work does not look for work	21.6	university	HH Head	18 to less than 35	7564	A	A	0	0	0	0	0	0	0	0	0	0	0	0	0	0	0
3539	Cairo	male	urban	urban	4	No Disablity	#NULL!	no	no	no	no	yes	no	no	yes	no	The child is not transeferred for suspected delay	university	No Apaprent Disability	out of labor force :not looking for work	A	2			Wife of HH head	Does not work does not look for work	Oyt of labour force: Does not work does not look for work	25.5	university	HH Head	18 to less than 35	7573	A	A	0	0	0	0	0	0	0	0	0	0	0	0	0	0	0
3540	Cairo	female	urban	urban	4	No Disablity	#NULL!	no	no	no	no	yes	no	no	yes	no	The child is not transeferred for suspected delay	university	No Apaprent Disability	out of labor force :not looking for work	A	2			Wife of HH head	Does not work does not look for work	Oyt of labour force: Does not work does not look for work	27.8	university	HH Head	18 to less than 35	7574	A	A	0	0	0	0	0	0	0	0	0	0	0	0	0	0	0
3544	Cairo	male	urban	urban	4	No Disablity	#NULL!	no	no	no	no	yes	no	no	no	no	The child is not transeferred for suspected delay	university	No Apaprent Disability	out of labor force :not looking for work	A	2			Wife of HH head	Does not work does not look for work	Oyt of labour force: Does not work does not look for work	29	university	HH Head	18 to less than 35	7584	A	A	0	0	0	0	0	0	0	0	0	0	0	0	0	0	0
3557	Cairo	female	urban	urban	6	No Disablity	#NULL!	no	no	no	no	no	no	no	no	no	The child is not transeferred for suspected delay	Illeterate	No Apaprent Disability	out of labor force :not looking for work	A	3			Wife of HH head	Does not work does not look for work	Oyt of labour force: Does not work does not look for work	21.4	university	HH Head	18 to less than 35	7614	A	A	0	0	0	0	0	0	0	0	0	0	0	0	0	0	0
3558	Cairo	male	urban	urban	6	No Disablity	#NULL!	no	no	no	no	no	no	no	no	no	The child is not transeferred for suspected delay	Illeterate	No Apaprent Disability	out of labor force :not looking for work	A	3			Wife of HH head	Does not work does not look for work	Oyt of labour force: Does not work does not look for work	22.4	university	HH Head	18 to less than 35	7615	A	A	0	0	0	0	0	0	0	0	0	0	0	0	0	0	0
3567	Cairo	male	urban	urban	6	No Disablity	#NULL!	no	no	no	no	yes	no	no	no	no	The child is not transeferred for suspected delay	university	No Apaprent Disability	out of labor force :not looking for work	A	3			Wife of HH head	Does not work does not look for work	Oyt of labour force: Does not work does not look for work	29.8	university	HH Head	18 to less than 35	7634	A	A	0	0	0	0	0	0	0	0	0	0	0	0	0	0	0
3568	Cairo	female	urban	urban	6	No Disablity	#NULL!	no	no	no	no	yes	no	no	yes	no	The child is not transeferred for suspected delay	university	No Apaprent Disability	out of labor force :not looking for work	A	3			Wife of HH head	Does not work does not look for work	Oyt of labour force: Does not work does not look for work	31.3	university	HH Head	18 to less than 35	7635	A	A	0	0	0	0	0	0	0	0	0	0	0	0	0	0	0
3572	Cairo	male	urban	urban	4	No Disablity	#NULL!	no	no	no	no	no	no	no	no	no	The child is not transeferred for suspected delay	university	No Apaprent Disability	out of labor force :not looking for work	A	2			Wife of HH head	Does not work does not look for work	Oyt of labour force: Does not work does not look for work	33.8	university	HH Head	18 to less than 35	7643	A	A	0	0	0	0	0	0	0	0	0	0	0	0	0	0	0
3573	Cairo	female	urban	urban	4	No Disablity	#NULL!	no	no	no	no	no	no	no	no	no	The child is not transeferred for suspected delay	university	No Apaprent Disability	out of labor force :not looking for work	A	2			Wife of HH head	Does not work does not look for work	Oyt of labour force: Does not work does not look for work	32.4	university	HH Head	18 to less than 35	7644	A	A	0	0	0	0	0	0	0	0	0	0	0	0	0	0	0
3577	Cairo	female	urban	urban	5	No Disablity	#NULL!	no	no	no	no	no	no	no	no	no	The child is not transeferred for suspected delay	Above intermediate	No Apaprent Disability	out of labor force :not looking for work	A	3			Wife of HH head	Does not work does not look for work	Oyt of labour force: Does not work does not look for work	22.9	Above intermediate	HH Head	18 to less than 35	7654	A	A	0	0	0	0	0	0	0	0	0	0	0	0	0	0	0
3578	Cairo	male	urban	urban	5	No Disablity	#NULL!	no	no	no	no	no	no	no	no	no	The child is transferred for suspected delay	Above intermediate	No Apaprent Disability	out of labor force :not looking for work	A	3			Wife of HH head	Does not work does not look for work	Oyt of labour force: Does not work does not look for work	25.9	Above intermediate	HH Head	18 to less than 35	7655	A	A	yes	0	0	0	0	0	0	0	0	0	0	0	0	0	0
3581	Cairo	female	urban	urban	5	No Disablity	#NULL!	no	no	no	no	no	no	no	no	no	The child is not transeferred for suspected delay	university	No Apaprent Disability	out of labor force :not looking for work	A	2			Wife of HH head	Does not work does not look for work	Oyt of labour force: Does not work does not look for work	21.7	university	HH Head	18 to less than 35	7663	A	A	0	0	0	0	0	0	0	0	0	0	0	0	0	0	0
3582	Cairo	female	urban	urban	5	No Disablity	#NULL!	no	no	no	no	no	no	no	no	no	The child is not transeferred for suspected delay	university	No Apaprent Disability	out of labor force :not looking for work	A	2			Wife of HH head	Does not work does not look for work	Oyt of labour force: Does not work does not look for work	23.5	university	HH Head	18 to less than 35	7664	A	A	0	0	0	0	0	0	0	0	0	0	0	0	0	0	0
3600	Cairo	female	urban	urban	5	No Disablity	#NULL!	no	no	no	no	yes	no	no	no	no	The child is not transeferred for suspected delay	university	No Apaprent Disability	out of labor force :not looking for work	A	2			Wife of HH head	Does not work does not look for work	Oyt of labour force: Does not work does not look for work	38.5	university	HH Head	35 to less than 40	7705	A	A	0	0	0	0	0	0	0	0	0	0	0	0	0	0	0
3608	Cairo	male	urban	urban	4	No Disablity	#NULL!	no	no	no	no	no	no	no	no	no	The child is not transeferred for suspected delay	university	No Apaprent Disability	out of labor force :not looking for work	A	1			Wife of HH head	Does not work does not look for work	Oyt of labour force: Does not work does not look for work	31.2	university	HH Head	18 to less than 35	7723	A	A	0	0	0	0	0	0	0	0	0	0	0	0	0	0	0
3612	Cairo	male	urban	urban	3	No Disablity	#NULL!	no	no	no	no	yes	no	no	yes	no	The child is not transeferred for suspected delay	#NULL!	No Apaprent Disability	#NULL!	A	1			Wife of HH head	#NULL!	#NULL!	#NULL!	university	HH Head	#NULL!	7733	A	A	0	0	0	0	0	0	0	0	0	0	0	0	0	0	0
3618	Cairo	female	urban	urban	6	No Disablity	#NULL!	no	no	no	no	yes	no	no	no	no	The child is not transeferred for suspected delay	High School and technical	No Apaprent Disability	out of labor force :not looking for work	A	2			Wife of HH head	Does not work does not look for work	Oyt of labour force: Does not work does not look for work	33.1	Above intermediate	HH Head	18 to less than 35	7746	A	A	0	0	0	0	0	0	0	0	0	0	0	0	0	0	0
3622	Cairo	female	urban	urban	4	No Disablity	#NULL!	no	no	no	no	yes	no	no	no	no	The child is not transeferred for suspected delay	university	No Apaprent Disability	out of labor force :not looking for work	A	2			Wife of HH head	Does not work does not look for work	Oyt of labour force: Does not work does not look for work	29	university	HH Head	18 to less than 35	7754	A	A	0	0	0	0	0	0	0	0	0	0	0	0	0	0	0
3637	Cairo	male	urban	urban	5	No Disablity	#NULL!	no	no	no	no	yes	no	no	no	no	The child is not transeferred for suspected delay	university	No Apaprent Disability	out of labor force :not looking for work	A	1			Wife of HH head	Does not work does not look for work	Oyt of labour force: Does not work does not look for work	39.9	university	HH Head	35 to less than 40	7785	A	A	0	0	0	0	0	0	0	0	0	0	0	0	0	0	0
3641	Cairo	male	urban	urban	4	No Disablity	#NULL!	no	no	no	no	no	no	no	no	no	The child is not transeferred for suspected delay	university	No Apaprent Disability	out of labor force :not looking for work	A	2			Wife of HH head	Does not work does not look for work	Oyt of labour force: Does not work does not look for work	28.4	university	HH Head	18 to less than 35	7794	A	A	0	0	0	0	0	0	0	0	0	0	0	0	0	0	0
3645	Cairo	male	urban	urban	5	No Disablity	#NULL!	no	no	no	no	yes	no	no	no	no	The child is transferred for suspected delay	university	No Apaprent Disability	out of labor force :not looking for work	A	2			Wife of HH head	Does not work does not look for work	Oyt of labour force: Does not work does not look for work	28.8	university	HH Head	18 to less than 35	7804	A	A	0	0	0	0	0	0	0	0	yes	yes	0	0	0	0	0
3657	Cairo	male	urban	urban	5	No Disablity	#NULL!	no	no	no	no	yes	no	no	no	no	The child is not transeferred for suspected delay	university	No Apaprent Disability	out of labor force :not looking for work	A	3			Wife of HH head	Does not work does not look for work	Oyt of labour force: Does not work does not look for work	27.2	university	HH Head	18 to less than 35	7825	A	A	0	0	0	0	0	0	0	0	0	0	0	0	0	0	0
3660	Cairo	female	urban	urban	3	No Disablity	#NULL!	no	no	no	no	no	no	no	no	no	The child is not transeferred for suspected delay	university	No Apaprent Disability	out of labor force :not looking for work	A	1			Wife of HH head	Does not work does not look for work	Oyt of labour force: Does not work does not look for work	24.2	university	HH Head	18 to less than 35	7833	A	A	0	0	0	0	0	0	0	0	0	0	0	0	0	0	0
3669	Cairo	male	urban	urban	5	No Disablity	#NULL!	no	no	no	no	no	no	no	no	no	The child is not transeferred for suspected delay	university	No Apaprent Disability	out of labor force :not looking for work	A	3			Wife of HH head	Does not work does not look for work	Oyt of labour force: Does not work does not look for work	40.4	university	HH Head	40 +	7854	A	A	0	0	0	0	0	0	0	0	0	0	0	0	0	0	0
3670	Cairo	female	urban	urban	5	No Disablity	#NULL!	no	no	no	no	yes	no	no	yes	no	The child is not transeferred for suspected delay	university	No Apaprent Disability	out of labor force :not looking for work	A	3			Wife of HH head	Does not work does not look for work	Oyt of labour force: Does not work does not look for work	40.9	university	HH Head	40 +	7855	A	A	0	0	0	0	0	0	0	0	0	0	0	0	0	0	0
3673	Cairo	male	urban	urban	4	No Disablity	#NULL!	no	no	no	no	no	no	no	no	no	The child is not transeferred for suspected delay	university	No Apaprent Disability	Paid work	A	2	1	2	Wife of HH head	work (paid-unpaid-his own-employer)	in labour force (employed or unemployed)	29.8	university	HH Head	18 to less than 35	7863	A	A	0	0	0	0	0	0	0	0	0	0	0	0	0	0	0
3674	Cairo	male	urban	urban	4	No Disablity	#NULL!	no	no	no	no	no	no	no	no	no	The child is not transeferred for suspected delay	university	No Apaprent Disability	Paid work	A	2	1	2	Wife of HH head	work (paid-unpaid-his own-employer)	in labour force (employed or unemployed)	29.8	university	HH Head	18 to less than 35	7864	A	A	0	0	0	0	0	0	0	0	0	0	0	0	0	0	0
3677	Cairo	male	urban	urban	4	No Disablity	#NULL!	no	no	no	no	no	no	no	no	no	The child is not transeferred for suspected delay	High School and technical	No Apaprent Disability	out of labor force :not looking for work	A	2			Wife of HH head	Does not work does not look for work	Oyt of labour force: Does not work does not look for work	21.8	High School and technical	HH Head	18 to less than 35	7873	A	A	0	0	0	0	0	0	0	0	0	0	0	0	0	0	0
3678	Cairo	female	urban	urban	4	No Disablity	#NULL!	no	no	no	no	no	no	no	no	no	The child is not transeferred for suspected delay	High School and technical	No Apaprent Disability	out of labor force :not looking for work	A	2			Wife of HH head	Does not work does not look for work	Oyt of labour force: Does not work does not look for work	24.8	High School and technical	HH Head	18 to less than 35	7874	A	A	0	0	0	0	0	0	0	0	0	0	0	0	0	0	0
3681	Cairo	male	urban	urban	3	No Disablity	#NULL!	no	no	no	no	no	no	no	no	no	The child is not transeferred for suspected delay	High School and technical	No Apaprent Disability	out of labor force :not looking for work	A	1			Wife of HH head	Does not work does not look for work	Oyt of labour force: Does not work does not look for work	25.9	High School and technical	HH Head	18 to less than 35	7883	A	A	0	0	0	0	0	0	0	0	0	0	0	0	0	0	0
3685	Cairo	male	urban	urban	4	No Disablity	#NULL!	no	yes	no	no	no	no	no	no	no	The child is not transeferred for suspected delay	High School and technical	No Apaprent Disability	out of labor force :not looking for work	A	2			Wife of HH head	Does not work does not look for work	Oyt of labour force: Does not work does not look for work	23.8	Above intermediate	HH Head	18 to less than 35	7894	A	A	0	0	0	0	0	0	0	0	0	0	0	0	0	0	0
3699	Cairo	female	urban	urban	2	No Disablity	#NULL!	no	yes	no	no	yes	no	no	no	no	The child is not transeferred for suspected delay	High School and technical	No Apaprent Disability	out of labor force :not looking for work	A	1			HH Head	Does not work does not look for work	Oyt of labour force: Does not work does not look for work	22.9	High School and technical	HH Head	18 to less than 35	7922	A	A	0	0	0	0	0	0	0	0	0	0	0	0	0	0	0
3702	Cairo	male	urban	urban	3	No Disablity	#NULL!	no	yes	no	no	no	no	no	no	no	The child is not transeferred for suspected delay	High School and technical	No Apaprent Disability	out of labor force :not looking for work	A	1			Wife of HH head	Does not work does not look for work	Oyt of labour force: Does not work does not look for work	22.8	High School and technical	HH Head	18 to less than 35	7933	A	A	0	0	0	0	0	0	0	0	0	0	0	0	0	0	0
3706	Cairo	female	urban	urban	4	Disable	#NULL!	no	yes	no	yes	yes	no	no	no	no	The child is transferred for suspected delay	Read and write	No Apaprent Disability	Paid work	A	1			Wife of HH head	work (paid-unpaid-his own-employer)	in labour force (employed or unemployed)	44.2	Read and write	HH Head	40 +	7944	0	C	0	yes	yes	0	0	0	0	yes	yes	0	0	0	0	0	0
3711	Cairo	female	urban	urban	5	No Disablity	#NULL!	no	no	no	no	no	no	no	no	no	The child is not transeferred for suspected delay	university	No Apaprent Disability	out of labor force :not looking for work	A	3			Wife of HH head	Does not work does not look for work	Oyt of labour force: Does not work does not look for work	30	university	HH Head	18 to less than 35	7955	A	A	0	0	0	0	0	0	0	0	0	0	0	0	0	0	0
3714	Cairo	female	urban	urban	3	No Disablity	#NULL!	no	no	no	no	no	no	no	no	no	The child is not transeferred for suspected delay	High School and technical	No Apaprent Disability	out of labor force :not looking for work	A	1			Wife of HH head	Does not work does not look for work	Oyt of labour force: Does not work does not look for work	19.4	Prep	HH Head	18 to less than 35	7963	A	A	0	0	0	0	0	0	0	0	0	0	0	0	0	0	0
3717	Cairo	male	urban	urban	4	No Disablity	#NULL!	no	yes	no	no	yes	no	no	yes	no	The child is not transeferred for suspected delay	High School and technical	No Apaprent Disability	out of labor force :not looking for work	A	2			Wife of HH head	Does not work does not look for work	Oyt of labour force: Does not work does not look for work	20.3	Illeterate	HH Head	18 to less than 35	7973	A	A	0	0	0	0	0	0	0	0	0	0	0	0	0	0	0
3718	Cairo	male	urban	urban	4	No Disablity	#NULL!	no	yes	no	no	no	no	no	no	no	The child is not transeferred for suspected delay	High School and technical	No Apaprent Disability	out of labor force :not looking for work	A	2			Wife of HH head	Does not work does not look for work	Oyt of labour force: Does not work does not look for work	23.5	Illeterate	HH Head	18 to less than 35	7974	A	A	0	0	0	0	0	0	0	0	0	0	0	0	0	0	0
3724	Cairo	male	urban	urban	6	No Disablity	#NULL!	no	yes	no	no	yes	no	no	no	no	The child is not transeferred for suspected delay	High School and technical	No Apaprent Disability	out of labor force :not looking for work	A	2			Wife of HH head	Does not work does not look for work	Oyt of labour force: Does not work does not look for work	31.9	Primary	HH Head	18 to less than 35	7986	A	A	0	0	0	0	0	0	0	0	0	0	0	0	0	0	0
3729	Cairo	male	urban	urban	6	No Disablity	#NULL!	no	yes	no	no	no	no	no	yes	no	The child is not transeferred for suspected delay	Read and write	No Apaprent Disability	out of labor force :not looking for work	A	2			Wife of HH head	Does not work does not look for work	Oyt of labour force: Does not work does not look for work	31.8	High School and technical	HH Head	18 to less than 35	7995	0	d	0	0	0	0	0	0	0	0	0	0	0	0	0	0	0
3739	Cairo	female	urban	urban	6	No Disablity	#NULL!	no	yes	no	no	no	no	no	no	no	The child is not transeferred for suspected delay	Read and write	No Apaprent Disability	out of labor force :not looking for work	A	3			Wife of HH head	Does not work does not look for work	Oyt of labour force: Does not work does not look for work	18.8	High School and technical	HH Head	18 to less than 35	8014	A	A	0	0	0	0	0	0	0	0	0	0	0	0	0	0	0
3740	Cairo	male	urban	urban	6	No Disablity	#NULL!	no	yes	no	no	no	no	no	no	no	The child is not transeferred for suspected delay	Read and write	No Apaprent Disability	out of labor force :not looking for work	A	3			Wife of HH head	Does not work does not look for work	Oyt of labour force: Does not work does not look for work	19.8	High School and technical	HH Head	18 to less than 35	8015	A	A	0	0	0	0	0	0	0	0	0	0	0	0	0	0	0
3744	Cairo	female	urban	urban	5	No Disablity	#NULL!	no	yes	no	no	no	no	no	no	no	The child is not transeferred for suspected delay	High School and technical	No Apaprent Disability	out of labor force :not looking for work	A	3			Wife of HH head	Does not work does not look for work	Oyt of labour force: Does not work does not look for work	22.8	High School and technical	HH Head	18 to less than 35	8023	A	A	0	0	0	0	0	0	0	0	0	0	0	0	0	0	0
3745	Cairo	male	urban	urban	5	No Disablity	#NULL!	no	yes	no	no	no	no	no	no	no	The child is not transeferred for suspected delay	High School and technical	No Apaprent Disability	out of labor force :not looking for work	A	3			Wife of HH head	Does not work does not look for work	Oyt of labour force: Does not work does not look for work	24.8	High School and technical	HH Head	18 to less than 35	8024	A	A	0	0	0	0	0	0	0	0	0	0	0	0	0	0	0
3746	Cairo	female	urban	urban	5	No Disablity	#NULL!	no	yes	no	yes	no	no	no	no	no	The child is not transeferred for suspected delay	High School and technical	No Apaprent Disability	out of labor force :not looking for work	A	3			Wife of HH head	Does not work does not look for work	Oyt of labour force: Does not work does not look for work	27.3	High School and technical	HH Head	18 to less than 35	8025	A	A	0	0	0	0	0	0	0	0	0	0	0	0	0	0	0
3754	Cairo	male	urban	urban	5	No Disablity	#NULL!	no	yes	no	no	no	no	no	yes	no	The child is transferred for suspected delay	Read and write	No Apaprent Disability	out of labor force :not looking for work	A	3			Wife of HH head	Does not work does not look for work	Oyt of labour force: Does not work does not look for work	29.9	Read and write	HH Head	18 to less than 35	8045	A	A	yes	0	0	0	yes	yes	yes	0	0	0	0	0	0	0	0
3757	Cairo	female	urban	urban	4	No Disablity	#NULL!	no	no	no	no	no	no	no	no	no	The child is not transeferred for suspected delay	Read and write	No Apaprent Disability	out of labor force :not looking for work	A	2			Wife of HH head	Does not work does not look for work	Oyt of labour force: Does not work does not look for work	15.6	Illeterate	HH Head	15 to less than 18	8053	A	A	0	0	0	0	0	0	0	0	0	0	0	0	0	0	0
3758	Cairo	female	urban	urban	4	No Disablity	#NULL!	no	no	no	no	no	no	no	no	no	The child is not transeferred for suspected delay	Read and write	No Apaprent Disability	out of labor force :not looking for work	A	2			Wife of HH head	Does not work does not look for work	Oyt of labour force: Does not work does not look for work	19.1	Illeterate	HH Head	18 to less than 35	8054	A	A	0	0	0	0	0	0	0	0	0	0	0	0	0	0	0
3765	Cairo	male	urban	urban	4	No Disablity	#NULL!	no	yes	no	no	no	no	no	no	no	The child is not transeferred for suspected delay	High School and technical	No Apaprent Disability	out of labor force :not looking for work	A	2			Wife of HH head	Does not work does not look for work	Oyt of labour force: Does not work does not look for work	25.3	university	HH Head	18 to less than 35	8074	A	A	0	0	0	0	0	0	0	0	0	0	0	0	0	0	0
3772	Cairo	female	urban	urban	3	No Disablity	#NULL!	no	yes	no	no	yes	no	no	yes	no	The child is not transeferred for suspected delay	High School and technical	No Apaprent Disability	out of labor force :not looking for work	A	1			Wife of HH head	Does not work does not look for work	Oyt of labour force: Does not work does not look for work	16.3	High School and technical	HH Head	15 to less than 18	8093	A	A	0	0	0	0	0	0	0	0	0	0	0	0	0	0	0
3776	Cairo	male	urban	urban	5	No Disablity	#NULL!	no	yes	no	no	yes	no	no	yes	no	The child is not transeferred for suspected delay	High School and technical	No Apaprent Disability	Paid work	A	3			Wife of HH head	work (paid-unpaid-his own-employer)	in labour force (employed or unemployed)	27.5	High School and technical	HH Head	18 to less than 35	8104	A	A	0	0	0	0	0	0	0	0	0	0	0	0	0	0	0
3777	Cairo	female	urban	urban	5	No Disablity	#NULL!	no	yes	no	no	yes	no	no	yes	no	The child is not transeferred for suspected delay	High School and technical	No Apaprent Disability	Paid work	A	3			Wife of HH head	work (paid-unpaid-his own-employer)	in labour force (employed or unemployed)	30.8	High School and technical	HH Head	18 to less than 35	8105	A	A	0	0	0	0	0	0	0	0	0	0	0	0	0	0	0
3782	Cairo	female	urban	urban	5	No Disablity	#NULL!	no	no	no	no	no	no	no	no	no	The child is not transeferred for suspected delay	High School and technical	No Apaprent Disability	out of labor force :not looking for work	A	3			Wife of HH head	Does not work does not look for work	Oyt of labour force: Does not work does not look for work	30.3	university	HH Head	18 to less than 35	8115	A	A	0	0	0	0	0	0	0	0	0	0	0	0	0	0	0
3790	Cairo	female	urban	urban	4	No Disablity	#NULL!	no	yes	no	no	yes	no	no	no	no	The child is not transeferred for suspected delay	Primary	No Apaprent Disability	out of labor force :not looking for work	A	1			Wife of HH head	Does not work does not look for work	Oyt of labour force: Does not work does not look for work	22.1	High School and technical	HH Head	18 to less than 35	8133	A	A	0	0	0	0	0	0	0	0	0	0	0	0	0	0	0
3802	Cairo	female	urban	urban	5	No Disablity	#NULL!	no	no	no	no	no	no	no	no	no	The child is not transeferred for suspected delay	Read and write	No Apaprent Disability	out of labor force :not looking for work	A	2			Wife of HH head	Does not work does not look for work	Oyt of labour force: Does not work does not look for work	22.3	Read and write	HH Head	18 to less than 35	8154	A	A	0	0	0	0	0	0	0	0	0	0	0	0	0	0	0
3805	Cairo	female	urban	urban	2	No Disablity	#NULL!	no	no	no	no	no	no	no	no	no	The child is not transeferred for suspected delay	Read and write	No Apaprent Disability	out of labor force :not looking for work	A	1			HH Head	Does not work does not look for work	Oyt of labour force: Does not work does not look for work	25.8	the child has no father in the HH	the child has no mother is not in the HH	18 to less than 35	8162	99	#N/A	0	0	0	0	0	0	0	0	0	0	0	0	0	0	0
3809	Cairo	male	urban	urban	4	No Disablity	#NULL!	no	yes	no	no	no	no	no	no	no	The child is not transeferred for suspected delay	Illeterate	No Apaprent Disability	out of labor force :not looking for work	A	2			Wife of HH head	Does not work does not look for work	Oyt of labour force: Does not work does not look for work	23.8	Illeterate	HH Head	18 to less than 35	8174	0	E	0	0	0	0	0	0	0	0	0	0	0	0	0	0	0
3818	Cairo	male	urban	urban	5	No Disablity	#NULL!	no	no	no	no	no	no	no	no	no	The child is not transeferred for suspected delay	Read and write	No Apaprent Disability	out of labor force :not looking for work	A	2			Wife of HH head	Does not work does not look for work	Oyt of labour force: Does not work does not look for work	35.5	Read and write	HH Head	35 to less than 40	8194	A	A	0	0	0	0	0	0	0	0	0	0	0	0	0	0	0
3819	Cairo	male	urban	urban	5	No Disablity	#NULL!	no	no	no	no	no	no	no	no	no	The child is not transeferred for suspected delay	Read and write	No Apaprent Disability	out of labor force :not looking for work	A	2			Wife of HH head	Does not work does not look for work	Oyt of labour force: Does not work does not look for work	37.6	Read and write	HH Head	35 to less than 40	8195	A	A	0	0	0	0	0	0	0	0	0	0	0	0	0	0	0
3828	Cairo	female	urban	urban	3	No Disablity	#NULL!	no	no	no	no	no	no	no	no	no	The child is not transeferred for suspected delay	Illeterate	No Apaprent Disability	out of labor force :not looking for work	A	1			Wife of HH head	Does not work does not look for work	Oyt of labour force: Does not work does not look for work	21.5	Illeterate	HH Head	18 to less than 35	8213	A	A	0	0	0	0	0	0	0	0	0	0	0	0	0	0	0
3831	Cairo	female	urban	urban	4	No Disablity	#NULL!	no	yes	no	no	no	no	no	no	no	The child is not transeferred for suspected delay	High School and technical	No Apaprent Disability	out of labor force :not looking for work	A	2			Wife of HH head	Does not work does not look for work	Oyt of labour force: Does not work does not look for work	25.1	Illeterate	HH Head	18 to less than 35	8223	A	A	0	0	0	0	0	0	0	0	0	0	0	0	0	0	0
3832	Cairo	male	urban	urban	4	No Disablity	#NULL!	no	yes	no	no	no	no	no	no	no	The child is not transeferred for suspected delay	High School and technical	No Apaprent Disability	out of labor force :not looking for work	A	2			Wife of HH head	Does not work does not look for work	Oyt of labour force: Does not work does not look for work	26.6	Illeterate	HH Head	18 to less than 35	8224	A	A	0	0	0	0	0	0	0	0	0	0	0	0	0	0	0
3835	Cairo	female	urban	urban	3	No Disablity	#NULL!	no	yes	no	no	no	no	no	no	no	The child is not transeferred for suspected delay	Primary	No Apaprent Disability	out of labor force :not looking for work	A	1			Wife of HH head	Does not work does not look for work	Oyt of labour force: Does not work does not look for work	20.3	Primary	HH Head	18 to less than 35	8233	A	A	0	0	0	0	0	0	0	0	0	0	0	0	0	0	0
3837	Cairo	female	urban	urban	2	No Disablity	#NULL!	no	no	no	no	no	no	no	no	no	The child is not transeferred for suspected delay	Read and write	No Apaprent Disability	Paid work	A	1			HH Head	work (paid-unpaid-his own-employer)	in labour force (employed or unemployed)	27.9	the child has no father in the HH	the child has no mother is not in the HH	18 to less than 35	8242	99	#N/A	0	0	0	0	0	0	0	0	0	0	0	0	0	0	0
3840	Cairo	female	urban	urban	3	No Disablity	#NULL!	no	yes	no	no	yes	no	no	no	no	The child is not transeferred for suspected delay	Illeterate	No Apaprent Disability	out of labor force :not looking for work	A	1			Wife of HH head	Does not work does not look for work	Oyt of labour force: Does not work does not look for work	28.3	Illeterate	HH Head	18 to less than 35	8253	0	E	0	0	0	0	0	0	0	0	0	0	0	0	0	0	0
3866	Cairo	female	urban	urban	3	No Disablity	#NULL!	no	no	no	no	no	no	no	no	no	The child is not transeferred for suspected delay	university	No Apaprent Disability	Paid work	A	1			Wife of HH head	work (paid-unpaid-his own-employer)	in labour force (employed or unemployed)	28.5	university	HH Head	18 to less than 35	8303	0	C	0	0	0	0	0	0	0	0	0	0	0	0	0	0	0
3869	Cairo	male	urban	urban	4	No Disablity	#NULL!	yes	yes	yes	no	yes	no	no	no	no	The child is not transeferred for suspected delay	Prep	No Apaprent Disability	out of labor force :not looking for work	A	2	1	2	Wife of HH head	Does not work does not look for work	Oyt of labour force: Does not work does not look for work	22.3	High School and technical	HH Head	18 to less than 35	8313	A	A	0	0	0	0	0	0	0	0	0	0	0	0	0	0	0
3870	Cairo	male	urban	urban	4	No Disablity	#NULL!	yes	yes	yes	no	yes	no	no	no	no	The child is not transeferred for suspected delay	Prep	No Apaprent Disability	out of labor force :not looking for work	A	2	1	2	Wife of HH head	Does not work does not look for work	Oyt of labour force: Does not work does not look for work	22.3	High School and technical	HH Head	18 to less than 35	8314	A	A	0	0	0	0	0	0	0	0	0	0	0	0	0	0	0
3873	Cairo	male	urban	urban	4	No Disablity	#NULL!	no	no	no	no	yes	no	no	no	no	The child is not transeferred for suspected delay	High School and technical	No Apaprent Disability	out of labor force :not looking for work	A	1			Wife of HH head	Does not work does not look for work	Oyt of labour force: Does not work does not look for work	25.2	High School and technical	HH Head	18 to less than 35	8323	A	A	0	0	0	0	0	0	0	0	0	0	0	0	0	0	0
3878	Cairo	female	urban	urban	4	No Disablity	#NULL!	no	yes	no	no	no	no	no	no	no	The child is transferred for suspected delay	Above intermediate	No Apaprent Disability	out of labor force :not looking for work	A	2			Wife of HH head	Does not work does not look for work	Oyt of labour force: Does not work does not look for work	26.8	Above intermediate	HH Head	18 to less than 35	8334	A	A	0	0	0	0	0	0	0	0	0	0	0	0	0	0	0
3883	Cairo	male	urban	urban	5	No Disablity	#NULL!	no	no	no	no	no	no	no	no	no	The child is not transeferred for suspected delay	university	No Apaprent Disability	out of labor force :not looking for work	A	3			Wife of HH head	Does not work does not look for work	Oyt of labour force: Does not work does not look for work	35	4 years istitute	HH Head	35 to less than 40	8345	0	C	0	0	0	0	0	0	0	0	0	0	0	0	0	0	0
3894	Cairo	female	urban	urban	5	No Disablity	#NULL!	no	no	no	no	no	no	no	no	no	The child is not transeferred for suspected delay	High School and technical	No Apaprent Disability	out of labor force :not looking for work	A	3			Wife of HH head	Does not work does not look for work	Oyt of labour force: Does not work does not look for work	33.3	Prep	HH Head	18 to less than 35	8365	0	C	0	0	0	0	0	0	0	0	0	0	0	0	0	0	0
3898	Cairo	male	urban	urban	4	No Disablity	#NULL!	no	no	no	no	no	no	no	no	no	The child is not transeferred for suspected delay	High School and technical	No Apaprent Disability	out of labor force :not looking for work	A	2			Wife of HH head	Does not work does not look for work	Oyt of labour force: Does not work does not look for work	24.5	High School and technical	HH Head	18 to less than 35	8374	A	A	0	0	0	0	0	0	0	0	0	0	0	0	0	0	0
3901	Cairo	female	urban	urban	4	No Disablity	#NULL!	no	no	no	no	no	no	no	no	no	The child is not transeferred for suspected delay	High School and technical	No Apaprent Disability	out of labor force :not looking for work	A	2			Wife of HH head	Does not work does not look for work	Oyt of labour force: Does not work does not look for work	21.3	High School and technical	HH Head	18 to less than 35	8383	A	A	0	0	0	0	0	0	0	0	0	0	0	0	0	0	0
3902	Cairo	male	urban	urban	4	No Disablity	#NULL!	no	no	no	no	no	no	no	no	no	The child is not transeferred for suspected delay	High School and technical	No Apaprent Disability	out of labor force :not looking for work	A	2			Wife of HH head	Does not work does not look for work	Oyt of labour force: Does not work does not look for work	23.8	High School and technical	HH Head	18 to less than 35	8384	A	A	0	0	0	0	0	0	0	0	0	0	0	0	0	0	0
3907	Cairo	male	urban	urban	5	No Disablity	#NULL!	no	no	no	no	no	no	no	no	no	The child is not transeferred for suspected delay	4 years istitute	No Apaprent Disability	Paid work	A	3			Wife of HH head	work (paid-unpaid-his own-employer)	in labour force (employed or unemployed)	35	university	HH Head	35 to less than 40	8395	A	A	0	0	0	0	0	0	0	0	0	0	0	0	0	0	0
3914	Cairo	male	urban	urban	7	No Disablity	#NULL!	no	no	no	no	yes	no	no	yes	no	The child is not transeferred for suspected delay	High School and technical	No Apaprent Disability	out of labor force :not looking for work	A	1			Wife of HH head	Does not work does not look for work	Oyt of labour force: Does not work does not look for work	34	Read and write	HH Head	18 to less than 35	8407	A	A	0	0	0	0	0	0	0	0	0	0	0	0	0	0	0
3920	Cairo	female	urban	urban	7	No Disablity	#NULL!	no	no	no	no	no	no	no	no	no	The child is not transeferred for suspected delay	High School and technical	No Apaprent Disability	out of labor force :not looking for work	A	4			Wife of HH head	Does not work does not look for work	Oyt of labour force: Does not work does not look for work	24.5	High School and technical	HH Head	18 to less than 35	8416	A	A	0	0	0	0	0	0	0	0	0	0	0	0	0	0	0
3921	Cairo	female	urban	urban	7	No Disablity	#NULL!	no	yes	no	no	yes	no	no	no	no	The child is not transeferred for suspected delay	High School and technical	No Apaprent Disability	out of labor force :not looking for work	A	4			Wife of HH head	Does not work does not look for work	Oyt of labour force: Does not work does not look for work	26.5	High School and technical	HH Head	18 to less than 35	8417	A	A	0	0	0	0	0	0	0	0	0	0	0	0	0	0	0
3934	Cairo	male	urban	urban	6	No Disablity	#NULL!	yes	no	no	no	no	no	no	no	no	The child is transferred for suspected delay	Prep	No Apaprent Disability	out of labor force :not looking for work	A	1			Wife of HH head	Does not work does not look for work	Oyt of labour force: Does not work does not look for work	37.3	Illeterate	HH Head	35 to less than 40	8436	0	C	0	0	0	0	0	0	0	0	0	0	yes	0	yes	yes	0
3937	Cairo	female	urban	urban	4	No Disablity	#NULL!	yes	no	no	no	no	no	no	no	no	The child is transferred for suspected delay	High School and technical	Apparent disability	out of labor force :not looking for work	C	2			Wife of HH head	Does not work does not look for work	Oyt of labour force: Does not work does not look for work	25.5	High School and technical	HH Head	18 to less than 35	8443	A	A	0	0	0	0	0	0	0	yes	0	0	0	0	0	0	0
3938	Cairo	male	urban	urban	4	No Disablity	#NULL!	no	no	no	no	yes	no	no	no	no	The child is not transeferred for suspected delay	High School and technical	Apparent disability	out of labor force :not looking for work	C	2			Wife of HH head	Does not work does not look for work	Oyt of labour force: Does not work does not look for work	28	High School and technical	HH Head	18 to less than 35	8444	A	A	0	0	0	0	0	0	0	0	0	0	0	0	0	0	0
3941	Cairo	male	urban	urban	3	No Disablity	#NULL!	no	no	no	no	yes	no	no	yes	no	The child is not transeferred for suspected delay	High School and technical	No Apaprent Disability	out of labor force :not looking for work	A	1			Wife of HH head	Does not work does not look for work	Oyt of labour force: Does not work does not look for work	28.8	Illeterate	HH Head	18 to less than 35	8453	A	A	0	0	0	0	0	0	0	0	0	0	0	0	0	0	0
3944	Cairo	female	urban	urban	4	No Disablity	yes	no	no	no	no	no	no	no	no	no	The child is not transeferred for suspected delay	Read and write	No Apaprent Disability	out of labor force :not looking for work	A	1			Wife of HH head	Does not work does not look for work	Oyt of labour force: Does not work does not look for work	18.4	Illeterate	HH Head	18 to less than 35	8463	A	A	0	0	0	0	0	0	0	0	0	0	0	0	0	0	0
3951	Cairo	male	urban	urban	6	No Disablity	#NULL!	no	no	no	no	no	no	no	no	no	The child is transferred for suspected delay	Read and write	No Apaprent Disability	out of labor force :not looking for work	A	2			Wife of HH head	Does not work does not look for work	Oyt of labour force: Does not work does not look for work	36.3	Illeterate	HH Head	35 to less than 40	8476	A	A	0	0	0	0	0	0	0	0	0	0	0	0	0	0	0
3961	Cairo	male	urban	urban	6	No Disablity	#NULL!	yes	no	no	no	yes	no	no	no	no	The child is not transeferred for suspected delay	4 years istitute	No Apaprent Disability	out of labor force :not looking for work	A	3			Wife of HH head	Does not work does not look for work	Oyt of labour force: Does not work does not look for work	28.8	High School and technical	HH Head	18 to less than 35	8494	A	A	0	0	0	0	0	0	0	0	0	0	0	0	0	0	0
3962	Cairo	female	urban	urban	6	No Disablity	#NULL!	yes	no	no	no	yes	no	no	no	no	The child is not transeferred for suspected delay	4 years istitute	No Apaprent Disability	out of labor force :not looking for work	A	3			Wife of HH head	Does not work does not look for work	Oyt of labour force: Does not work does not look for work	31.2	High School and technical	HH Head	18 to less than 35	8495	A	A	0	0	0	0	0	0	0	0	0	0	0	0	0	0	0
3966	Cairo	male	urban	urban	4	No Disablity	#NULL!	no	no	no	no	yes	no	no	no	no	The child is not transeferred for suspected delay	High School and technical	No Apaprent Disability	out of labor force :not looking for work	A	2			Wife of HH head	Does not work does not look for work	Oyt of labour force: Does not work does not look for work	18.4	university	HH Head	18 to less than 35	8503	0	C	0	0	0	0	0	0	0	0	0	0	0	0	0	0	0
3967	Cairo	male	urban	urban	4	No Disablity	#NULL!	no	no	no	no	yes	no	no	no	no	The child is not transeferred for suspected delay	High School and technical	No Apaprent Disability	out of labor force :not looking for work	A	2			Wife of HH head	Does not work does not look for work	Oyt of labour force: Does not work does not look for work	19.7	university	HH Head	18 to less than 35	8504	0	C	0	0	0	0	0	0	0	0	0	0	0	0	0	0	0
3970	Cairo	female	urban	urban	5	No Disablity	#NULL!	no	no	no	no	yes	no	no	no	no	The child is not transeferred for suspected delay	High School and technical	No Apaprent Disability	out of labor force :not looking for work	A	3			Wife of HH head	Does not work does not look for work	Oyt of labour force: Does not work does not look for work	24.4	High School and technical	HH Head	18 to less than 35	8513	A	A	0	0	0	0	0	0	0	0	0	0	0	0	0	0	0
3971	Cairo	male	urban	urban	5	No Disablity	#NULL!	no	no	no	no	yes	no	no	no	no	The child is not transeferred for suspected delay	High School and technical	No Apaprent Disability	out of labor force :not looking for work	A	3			Wife of HH head	Does not work does not look for work	Oyt of labour force: Does not work does not look for work	26.3	High School and technical	HH Head	18 to less than 35	8514	A	A	0	0	0	0	0	0	0	0	0	0	0	0	0	0	0
3972	Cairo	female	urban	urban	5	No Disablity	#NULL!	no	no	no	no	yes	no	no	no	no	The child is not transeferred for suspected delay	High School and technical	No Apaprent Disability	out of labor force :not looking for work	A	3			Wife of HH head	Does not work does not look for work	Oyt of labour force: Does not work does not look for work	28.4	High School and technical	HH Head	18 to less than 35	8515	A	A	0	0	0	0	0	0	0	0	0	0	0	0	0	0	0
3979	Cairo	male	urban	urban	8	No Disablity	#NULL!	no	no	no	no	no	no	no	no	no	The child is not transeferred for suspected delay	Illeterate	No Apaprent Disability	out of labor force :not looking for work	A	4			Wife of HH head	Does not work does not look for work	Oyt of labour force: Does not work does not look for work	28.9	High School and technical	HH Head	18 to less than 35	8527	A	A	0	0	0	0	0	0	0	0	0	0	0	0	0	0	0
3983	Cairo	male	urban	urban	4	No Disablity	#NULL!	no	no	no	no	no	no	no	no	no	The child is not transeferred for suspected delay	High School and technical	No Apaprent Disability	out of labor force :not looking for work	A	2			Wife of HH head	Does not work does not look for work	Oyt of labour force: Does not work does not look for work	19.4	High School and technical	HH Head	18 to less than 35	8533	A	A	0	0	0	0	0	0	0	0	0	0	0	0	0	0	0
3984	Cairo	female	urban	urban	4	No Disablity	#NULL!	yes	no	no	no	yes	no	no	yes	no	The child is not transeferred for suspected delay	High School and technical	No Apaprent Disability	out of labor force :not looking for work	A	2			Wife of HH head	Does not work does not look for work	Oyt of labour force: Does not work does not look for work	22.8	High School and technical	HH Head	18 to less than 35	8534	A	A	0	0	0	0	0	0	0	0	0	0	0	0	0	0	0
3989	Cairo	male	urban	urban	6	No Disablity	#NULL!	no	no	no	no	yes	no	no	yes	no	The child is not transeferred for suspected delay	High School and technical	No Apaprent Disability	out of labor force :not looking for work	A	4			Wife of HH head	Does not work does not look for work	Oyt of labour force: Does not work does not look for work	21.8	High School and technical	HH Head	18 to less than 35	8545	A	A	0	0	0	0	0	0	0	0	0	0	0	0	0	0	0
3990	Cairo	male	urban	urban	6	No Disablity	#NULL!	no	no	no	no	yes	no	no	no	no	The child is not transeferred for suspected delay	High School and technical	No Apaprent Disability	out of labor force :not looking for work	A	4			Wife of HH head	Does not work does not look for work	Oyt of labour force: Does not work does not look for work	25.7	High School and technical	HH Head	18 to less than 35	8546	A	A	0	0	0	0	0	0	0	0	0	0	0	0	0	0	0
3996	Cairo	female	urban	urban	7	No Disablity	#NULL!	no	no	no	no	no	no	no	no	no	The child is not transeferred for suspected delay	High School and technical	No Apaprent Disability	out of labor force :not looking for work	A	4			Wife of HH head	Does not work does not look for work	Oyt of labour force: Does not work does not look for work	26.4	High School and technical	HH Head	18 to less than 35	8556	A	A	0	0	0	0	0	0	0	0	0	0	0	0	0	0	0
3997	Cairo	male	urban	urban	7	No Disablity	#NULL!	no	no	no	no	no	no	no	no	no	The child is not transeferred for suspected delay	High School and technical	No Apaprent Disability	out of labor force :not looking for work	A	4			Wife of HH head	Does not work does not look for work	Oyt of labour force: Does not work does not look for work	28.1	High School and technical	HH Head	18 to less than 35	8557	A	A	0	0	0	0	0	0	0	0	0	0	0	0	0	0	0
4003	Cairo	male	urban	urban	6	No Disablity	#NULL!	no	no	no	no	no	no	no	no	no	The child is not transeferred for suspected delay	Illeterate	No Apaprent Disability	out of labor force :not looking for work	A	3			Wife of HH head	Does not work does not look for work	Oyt of labour force: Does not work does not look for work	29.7	Prep	HH Head	18 to less than 35	8566	A	A	0	0	0	0	0	0	0	0	0	0	0	0	0	0	0
4006	Cairo	male	urban	urban	4	No Disablity	#NULL!	no	no	no	yes	yes	no	no	no	no	The child is not transeferred for suspected delay	Illeterate	No Apaprent Disability	out of labor force :not looking for work	A	2			Wife of HH head	Does not work does not look for work	Oyt of labour force: Does not work does not look for work	24.8	High School and technical	HH Head	18 to less than 35	8573	A	A	0	0	0	0	0	0	0	0	0	0	0	0	0	0	0
4007	Cairo	female	urban	urban	4	No Disablity	#NULL!	no	no	no	yes	yes	no	no	no	no	The child is transferred for suspected delay	Illeterate	No Apaprent Disability	out of labor force :not looking for work	A	2			Wife of HH head	Does not work does not look for work	Oyt of labour force: Does not work does not look for work	28.2	High School and technical	HH Head	18 to less than 35	8574	A	A	0	0	0	0	0	0	0	0	0	yes	yes	0	0	0	0
4015	Cairo	female	urban	urban	5	No Disablity	#NULL!	no	no	no	no	yes	no	no	no	no	The child is not transeferred for suspected delay	university	No Apaprent Disability	out of labor force :not looking for work	A	3			Wife of HH head	Does not work does not look for work	Oyt of labour force: Does not work does not look for work	31	university	HH Head	18 to less than 35	8595	A	A	0	0	0	0	0	0	0	0	0	0	0	0	0	0	0
4021	Cairo	male	urban	urban	6	No Disablity	#NULL!	no	no	no	no	no	no	no	no	no	The child is not transeferred for suspected delay	Illeterate	No Apaprent Disability	out of labor force :not looking for work	A	4			Wife of HH head	Does not work does not look for work	Oyt of labour force: Does not work does not look for work	33.8	Read and write	HH Head	18 to less than 35	8606	A	A	0	0	0	0	0	0	0	0	0	0	0	0	0	0	0
4032	Cairo	male	urban	urban	5	No Disablity	#NULL!	no	no	no	no	no	no	no	no	no	The child is not transeferred for suspected delay	university	No Apaprent Disability	out of labor force :not looking for work	A	2			Wife of HH head	Does not work does not look for work	Oyt of labour force: Does not work does not look for work	41.8	Above intermediate	HH Head	40 +	8625	A	A	0	0	0	0	0	0	0	0	0	0	0	0	0	0	0
4037	Cairo	female	urban	urban	5	No Disablity	#NULL!	no	no	no	no	yes	no	no	no	no	The child is not transeferred for suspected delay	High School and technical	No Apaprent Disability	out of labor force :not looking for work	A	1			Wife of HH head	Does not work does not look for work	Oyt of labour force: Does not work does not look for work	36.7	High School and technical	HH Head	35 to less than 40	8635	A	A	0	0	0	0	0	0	0	0	0	0	0	0	0	0	0
4040	Cairo	male	urban	urban	3	No Disablity	#NULL!	no	no	no	no	no	no	no	no	no	The child is not transeferred for suspected delay	Prep	No Apaprent Disability	out of labor force :not looking for work	A	1			Wife of HH head	Does not work does not look for work	Oyt of labour force: Does not work does not look for work	25.7	4 years istitute	HH Head	18 to less than 35	8643	A	A	0	0	0	0	0	0	0	0	0	0	0	0	0	0	0
4056	Cairo	male	urban	urban	6	Disable	#NULL!	no	yes	no	no	no	no	no	no	no	The child is transferred for suspected delay	Read and write	No Apaprent Disability	out of labor force :not looking for work	A	3			Wife of HH head	Does not work does not look for work	Oyt of labour force: Does not work does not look for work	30.2	Read and write	HH Head	18 to less than 35	8676	A	A	yes	yes	0	0	0	0	0	0	0	0	0	0	0	0	0
4059	Cairo	female	urban	urban	4	No Disablity	#NULL!	no	no	no	no	no	no	no	no	no	The child is not transeferred for suspected delay	High School and technical	No Apaprent Disability	out of labor force :not looking for work	A	2			Wife of HH head	Does not work does not look for work	Oyt of labour force: Does not work does not look for work	23.8	Illeterate	HH Head	18 to less than 35	8683	A	A	0	0	0	0	0	0	0	0	0	0	0	0	0	0	0
4060	Cairo	male	urban	urban	4	No Disablity	#NULL!	no	no	no	no	no	no	no	no	no	The child is not transeferred for suspected delay	High School and technical	No Apaprent Disability	out of labor force :not looking for work	A	2			Wife of HH head	Does not work does not look for work	Oyt of labour force: Does not work does not look for work	25.2	Illeterate	HH Head	18 to less than 35	8684	A	A	0	0	0	0	0	0	0	0	0	0	0	0	0	0	0
4063	Cairo	female	urban	urban	4	No Disablity	#NULL!	no	no	no	no	no	no	no	no	no	The child is not transeferred for suspected delay	university	No Apaprent Disability	out of labor force :not looking for work	A	2			Wife of HH head	Does not work does not look for work	Oyt of labour force: Does not work does not look for work	31.8	university	HH Head	18 to less than 35	8693	A	A	0	0	0	0	0	0	0	0	0	0	0	0	0	0	0
4064	Cairo	female	urban	urban	4	No Disablity	#NULL!	no	no	no	no	no	no	no	no	no	The child is not transeferred for suspected delay	university	No Apaprent Disability	out of labor force :not looking for work	A	2			Wife of HH head	Does not work does not look for work	Oyt of labour force: Does not work does not look for work	33.3	university	HH Head	18 to less than 35	8694	A	A	0	0	0	0	0	0	0	0	0	0	0	0	0	0	0
4069	Cairo	male	urban	urban	5	No Disablity	#NULL!	no	no	no	no	no	no	no	no	no	The child is not transeferred for suspected delay	university	No Apaprent Disability	out of labor force :not looking for work	A	2			Wife of HH head	Does not work does not look for work	Oyt of labour force: Does not work does not look for work	39.7	university	HH Head	35 to less than 40	8705	A	A	0	0	0	0	0	0	0	0	0	0	0	0	0	0	0
4072	Cairo	male	urban	urban	3	No Disablity	#NULL!	no	no	no	no	yes	no	no	no	no	The child is not transeferred for suspected delay	university	No Apaprent Disability	out of labor force :not looking for work	A	1			Wife of HH head	Does not work does not look for work	Oyt of labour force: Does not work does not look for work	26.3	university	HH Head	18 to less than 35	8713	A	A	0	0	0	0	0	0	0	0	0	0	0	0	0	0	0
4085	Cairo	female	urban	urban	4	No Disablity	#NULL!	no	no	no	no	yes	no	no	no	no	The child is not transeferred for suspected delay	Prep	No Apaprent Disability	out of labor force :not looking for work	A	2			Wife of HH head	Does not work does not look for work	Oyt of labour force: Does not work does not look for work	29.6	Illeterate	HH Head	18 to less than 35	8744	A	A	0	0	0	0	0	0	0	0	0	0	0	0	0	0	0
4089	Cairo	female	urban	urban	5	No Disablity	#NULL!	no	no	no	no	no	no	no	no	no	The child is not transeferred for suspected delay	university	No Apaprent Disability	out of labor force :not looking for work	A	2			Wife of HH head	Does not work does not look for work	Oyt of labour force: Does not work does not look for work	30.8	High School and technical	HH Head	18 to less than 35	8754	A	A	0	0	0	0	0	0	0	0	0	0	0	0	0	0	0
4094	Cairo	male	urban	urban	4	No Disablity	#NULL!	no	no	no	no	no	no	no	no	no	The child is not transeferred for suspected delay	university	No Apaprent Disability	Paid work	A	2			Wife of HH head	work (paid-unpaid-his own-employer)	in labour force (employed or unemployed)	31.7	4 years istitute	HH Head	18 to less than 35	8764	0	C	0	0	0	0	0	0	0	0	0	0	0	0	0	0	0
4099	Cairo	female	urban	urban	5	No Disablity	#NULL!	no	no	no	no	yes	no	no	yes	no	The child is not transeferred for suspected delay	university	No Apaprent Disability	Paid work	A	2			Wife of HH head	work (paid-unpaid-his own-employer)	in labour force (employed or unemployed)	35.3	university	HH Head	35 to less than 40	8775	A	A	0	0	0	0	0	0	0	0	0	0	0	0	0	0	0
4102	Cairo	male	urban	urban	4	No Disablity	#NULL!	no	no	no	no	no	no	no	no	no	The child is transferred for suspected delay	Illeterate	No Apaprent Disability	out of labor force :not looking for work	A	2			Wife of HH head	Does not work does not look for work	Oyt of labour force: Does not work does not look for work	35.5	4 years istitute	HH Head	35 to less than 40	8783	A	A	0	0	0	0	0	0	yes	0	yes	yes	0	0	0	yes	0
4106	Cairo	female	urban	urban	4	No Disablity	#NULL!	no	yes	no	no	no	no	no	no	no	The child is not transeferred for suspected delay	university	No Apaprent Disability	out of labor force :not looking for work	A	2			Wife of HH head	Does not work does not look for work	Oyt of labour force: Does not work does not look for work	29.3	High School and technical	HH Head	18 to less than 35	8793	A	A	0	0	0	0	0	0	0	0	0	0	0	0	0	0	0
4107	Cairo	male	urban	urban	4	No Disablity	#NULL!	no	yes	no	no	no	no	no	no	no	The child is not transeferred for suspected delay	university	No Apaprent Disability	out of labor force :not looking for work	A	2			Wife of HH head	Does not work does not look for work	Oyt of labour force: Does not work does not look for work	30.8	High School and technical	HH Head	18 to less than 35	8794	A	A	0	0	0	0	0	0	0	0	0	0	0	0	0	0	0
4110	Cairo	female	urban	urban	4	No Disablity	#NULL!	no	yes	no	no	no	no	no	no	no	The child is not transeferred for suspected delay	Primary	No Apaprent Disability	out of labor force :not looking for work	A	2			Wife of HH head	Does not work does not look for work	Oyt of labour force: Does not work does not look for work	18.3	Primary	HH Head	18 to less than 35	8803	A	A	0	0	0	0	0	0	0	0	0	0	0	0	0	0	0
4111	Cairo	male	urban	urban	4	No Disablity	#NULL!	no	yes	no	no	no	no	no	no	no	The child is not transeferred for suspected delay	Primary	No Apaprent Disability	out of labor force :not looking for work	A	2			Wife of HH head	Does not work does not look for work	Oyt of labour force: Does not work does not look for work	20	Primary	HH Head	18 to less than 35	8804	A	A	0	0	0	0	0	0	0	0	0	0	0	0	0	0	0
4114	Cairo	male	urban	urban	4	No Disablity	#NULL!	no	no	no	no	no	no	no	no	no	The child is not transeferred for suspected delay	High School and technical	No Apaprent Disability	out of labor force :not looking for work	A	1			Wife of HH head	Does not work does not look for work	Oyt of labour force: Does not work does not look for work	29.1	Read and write	HH Head	18 to less than 35	8813	A	A	0	0	0	0	0	0	0	0	0	0	0	0	0	0	0
4125	Cairo	female	urban	urban	3	No Disablity	#NULL!	no	yes	no	no	no	no	no	no	no	The child is not transeferred for suspected delay	university	No Apaprent Disability	out of labor force :not looking for work	A	1			Wife of HH head	Does not work does not look for work	Oyt of labour force: Does not work does not look for work	30.8	university	HH Head	18 to less than 35	8843	A	A	0	0	0	0	0	0	0	0	0	0	0	0	0	0	0
4145	Cairo	male	urban	urban	4	No Disablity	#NULL!	no	no	no	no	no	no	no	no	no	The child is not transeferred for suspected delay	university	No Apaprent Disability	out of labor force :not looking for work	A	1			Wife of HH head	Does not work does not look for work	Oyt of labour force: Does not work does not look for work	27.8	university	HH Head	18 to less than 35	8893	A	A	0	0	0	0	0	0	0	0	0	0	0	0	0	0	0
4149	Cairo	male	urban	urban	3	No Disablity	#NULL!	no	no	no	no	no	no	no	no	no	The child is not transeferred for suspected delay	university	No Apaprent Disability	Paid work	A	1			Wife of HH head	work (paid-unpaid-his own-employer)	in labour force (employed or unemployed)	30.3	university	HH Head	18 to less than 35	8903	A	A	0	0	0	0	0	0	0	0	0	0	0	0	0	0	0
4173	Cairo	female	urban	urban	5	No Disablity	#NULL!	no	no	no	no	yes	no	no	no	no	The child is not transeferred for suspected delay	Prep	No Apaprent Disability	out of labor force :not looking for work	A	2			Wife of HH head	Does not work does not look for work	Oyt of labour force: Does not work does not look for work	16.3	Prep	HH Head	15 to less than 18	8953	A	A	0	0	0	0	0	0	0	0	0	0	0	0	0	0	0
4174	Cairo	female	urban	urban	5	No Disablity	#NULL!	no	no	no	no	no	no	no	no	no	The child is not transeferred for suspected delay	Prep	No Apaprent Disability	out of labor force :not looking for work	A	2			Wife of HH head	Does not work does not look for work	Oyt of labour force: Does not work does not look for work	18.3	Prep	HH Head	18 to less than 35	8954	A	A	0	0	0	0	0	0	0	0	0	0	0	0	0	0	0
4188	Cairo	male	urban	urban	5	No Disablity	#NULL!	no	no	no	no	no	no	no	no	no	The child is not transeferred for suspected delay	High School and technical	No Apaprent Disability	out of labor force :not looking for work	A	1			HH Head	Does not work does not look for work	Oyt of labour force: Does not work does not look for work	42.4	the child has no father in the HH	the child has no mother is not in the HH	40 +	8985	99	#N/A	0	0	0	0	0	0	0	0	0	0	0	0	0	0	0
4195	Cairo	male	urban	urban	8	No Disablity	#NULL!	no	no	no	no	no	no	no	no	no	The child is not transeferred for suspected delay	Illeterate	No Apaprent Disability	out of labor force :not looking for work	A	3			Wife of HH head	Does not work does not look for work	Oyt of labour force: Does not work does not look for work	33.1	Illeterate	HH Head	18 to less than 35	8997	A	A	0	0	0	0	0	0	0	0	0	0	0	0	0	0	0
4199	Cairo	male	urban	urban	4	No Disablity	#NULL!	no	no	no	no	no	no	no	no	no	The child is transferred for suspected delay	Illeterate	No Apaprent Disability	out of labor force :not looking for work	A	2			Wife of HH head	Does not work does not look for work	Oyt of labour force: Does not work does not look for work	32.3	Illeterate	HH Head	18 to less than 35	9003	A	A	0	0	0	0	0	yes	yes	0	0	0	0	0	0	0	0
4200	Cairo	male	urban	urban	4	No Disablity	#NULL!	no	no	no	no	no	no	no	no	no	The child is not transeferred for suspected delay	Illeterate	No Apaprent Disability	out of labor force :not looking for work	A	2			Wife of HH head	Does not work does not look for work	Oyt of labour force: Does not work does not look for work	34.1	Illeterate	HH Head	18 to less than 35	9004	A	A	0	0	0	0	0	0	0	0	0	0	0	0	0	0	0
4204	Cairo	female	urban	urban	4	No Disablity	#NULL!	no	no	no	no	no	no	no	no	no	The child is not transeferred for suspected delay	Primary	No Apaprent Disability	out of labor force :not looking for work	A	2			Wife of HH head	Does not work does not look for work	Oyt of labour force: Does not work does not look for work	24.8	Primary	HH Head	18 to less than 35	9014	A	A	0	0	0	0	0	0	0	0	0	0	0	0	0	0	0
4210	Cairo	female	urban	urban	6	No Disablity	#NULL!	no	no	no	no	no	no	no	no	no	The child is not transeferred for suspected delay	Illeterate	No Apaprent Disability	out of labor force :not looking for work	A	2			Wife of HH head	Does not work does not look for work	Oyt of labour force: Does not work does not look for work	31.8	Illeterate	HH Head	18 to less than 35	9026	A	A	0	0	0	0	0	0	0	0	0	0	0	0	0	0	0
4218	Cairo	female	urban	urban	3	No Disablity	#NULL!	no	no	no	no	no	no	no	no	no	The child is not transeferred for suspected delay	High School and technical	No Apaprent Disability	out of labor force :not looking for work	A	1			Wife of HH head	Does not work does not look for work	Oyt of labour force: Does not work does not look for work	21.4	High School and technical	HH Head	18 to less than 35	9043	A	A	0	0	0	0	0	0	0	0	0	0	0	0	0	0	0
4226	Cairo	female	urban	urban	4	No Disablity	#NULL!	no	no	no	no	no	no	no	no	no	The child is not transeferred for suspected delay	Primary	No Apaprent Disability	out of labor force :not looking for work	A	2			Wife of HH head	Does not work does not look for work	Oyt of labour force: Does not work does not look for work	21.8	High School and technical	HH Head	18 to less than 35	9063	A	A	0	0	0	0	0	0	0	0	0	0	0	0	0	0	0
4227	Cairo	female	urban	urban	4	No Disablity	#NULL!	no	no	no	no	no	no	no	no	no	The child is not transeferred for suspected delay	Primary	No Apaprent Disability	out of labor force :not looking for work	A	2			Wife of HH head	Does not work does not look for work	Oyt of labour force: Does not work does not look for work	23.9	High School and technical	HH Head	18 to less than 35	9064	A	A	0	0	0	0	0	0	0	0	0	0	0	0	0	0	0
4232	Cairo	male	urban	urban	5	No Disablity	#NULL!	no	no	no	no	no	no	no	no	no	The child is not transeferred for suspected delay	Illeterate	No Apaprent Disability	out of labor force :not looking for work	A	2			Wife of HH head	Does not work does not look for work	Oyt of labour force: Does not work does not look for work	34.2	Illeterate	HH Head	18 to less than 35	9075	A	A	0	0	0	0	0	0	0	0	0	0	0	0	0	0	0
4235	Cairo	male	urban	urban	3	No Disablity	#NULL!	no	yes	no	no	yes	no	no	yes	no	The child is not transeferred for suspected delay	High School and technical	No Apaprent Disability	Paid work	A	2			HH Head	work (paid-unpaid-his own-employer)	in labour force (employed or unemployed)	43.8	the child has no father in the HH	the child has no mother is not in the HH	40 +	9083	99	#N/A	0	0	0	0	0	0	0	0	0	0	0	0	0	0	0
4241	Cairo	male	urban	urban	7	No Disablity	#NULL!	no	yes	no	no	no	no	no	yes	no	The child is not transeferred for suspected delay	Read and write	No Apaprent Disability	out of labor force :not looking for work	A	3			Wife of HH head	Does not work does not look for work	Oyt of labour force: Does not work does not look for work	34.8	Read and write	HH Head	18 to less than 35	9096	A	A	0	0	0	0	0	0	0	0	0	0	0	0	0	0	0
4242	Cairo	female	urban	urban	7	No Disablity	#NULL!	no	yes	no	no	no	no	no	no	no	The child is not transeferred for suspected delay	Read and write	No Apaprent Disability	out of labor force :not looking for work	A	3			Wife of HH head	Does not work does not look for work	Oyt of labour force: Does not work does not look for work	36.5	Read and write	HH Head	35 to less than 40	9097	A	A	0	0	0	0	0	0	0	0	0	0	0	0	0	0	0
4252	Cairo	male	urban	urban	6	No Disablity	#NULL!	no	yes	no	no	no	no	no	no	no	The child is not transeferred for suspected delay	High School and technical	No Apaprent Disability	out of labor force :not looking for work	A	4			Wife of HH head	Does not work does not look for work	Oyt of labour force: Does not work does not look for work	24.6	university	HH Head	18 to less than 35	9115	A	A	0	0	0	0	0	0	0	0	0	0	0	0	0	0	0
4253	Cairo	female	urban	urban	6	No Disablity	#NULL!	no	yes	no	no	no	no	no	no	no	The child is not transeferred for suspected delay	High School and technical	No Apaprent Disability	out of labor force :not looking for work	A	4			Wife of HH head	Does not work does not look for work	Oyt of labour force: Does not work does not look for work	27.9	university	HH Head	18 to less than 35	9116	A	A	0	0	0	0	0	0	0	0	0	0	0	0	0	0	0
4261	Cairo	male	urban	urban	10	No Disablity	#NULL!	no	no	no	no	yes	no	no	no	no	The child is not transeferred for suspected delay	Read and write	No Apaprent Disability	out of labor force :not looking for work	A	5			Wife of HH head	Does not work does not look for work	Oyt of labour force: Does not work does not look for work	36	High School and technical	HH Head	35 to less than 40	9128	A	A	0	0	0	0	0	0	0	0	0	0	0	0	0	0	0
4262	Cairo	female	urban	urban	10	No Disablity	#NULL!	no	no	no	no	yes	no	no	no	no	The child is not transeferred for suspected delay	Read and write	No Apaprent Disability	out of labor force :not looking for work	A	5			Wife of HH head	Does not work does not look for work	Oyt of labour force: Does not work does not look for work	36.9	High School and technical	HH Head	35 to less than 40	9129	A	A	0	0	0	0	0	0	0	0	0	0	0	0	0	0	0
4263	Cairo	female	urban	urban	10	No Disablity	#NULL!	no	no	no	no	yes	no	no	no	no	The child is not transeferred for suspected delay	Read and write	No Apaprent Disability	out of labor force :not looking for work	A	5			Wife of HH head	Does not work does not look for work	Oyt of labour force: Does not work does not look for work	39.3	High School and technical	HH Head	35 to less than 40	91210	A	A	0	0	0	0	0	0	0	0	0	0	0	0	0	0	0
4265	Cairo	male	urban	urban	3	No Disablity	#NULL!	no	no	no	no	yes	no	no	yes	no	The child is not transeferred for suspected delay	4 years istitute	No Apaprent Disability	Paid work	A	2			HH Head	work (paid-unpaid-his own-employer)	in labour force (employed or unemployed)	20.5	the child has no father in the HH	the child has no mother is not in the HH	18 to less than 35	9132	99	#N/A	0	0	0	0	0	0	0	0	0	0	0	0	0	0	0
4266	Cairo	male	urban	urban	3	No Disablity	#NULL!	no	no	no	no	no	no	no	no	no	The child is not transeferred for suspected delay	4 years istitute	No Apaprent Disability	Paid work	A	2			HH Head	work (paid-unpaid-his own-employer)	in labour force (employed or unemployed)	24.4	the child has no father in the HH	the child has no mother is not in the HH	18 to less than 35	9133	99	#N/A	0	0	0	0	0	0	0	0	0	0	0	0	0	0	0
4269	Cairo	female	urban	urban	5	No Disablity	#NULL!	no	no	no	no	no	no	no	yes	no	The child is not transeferred for suspected delay	university	No Apaprent Disability	out of labor force :not looking for work	A	3			Wife of HH head	Does not work does not look for work	Oyt of labour force: Does not work does not look for work	27.3	university	HH Head	18 to less than 35	9143	A	A	0	0	0	0	0	0	0	0	0	0	0	0	0	0	0
4270	Cairo	female	urban	urban	5	No Disablity	#NULL!	no	no	no	no	no	no	no	no	no	The child is not transeferred for suspected delay	university	No Apaprent Disability	out of labor force :not looking for work	A	3			Wife of HH head	Does not work does not look for work	Oyt of labour force: Does not work does not look for work	28.9	university	HH Head	18 to less than 35	9144	A	A	0	0	0	0	0	0	0	0	0	0	0	0	0	0	0
4271	Cairo	male	urban	urban	5	No Disablity	#NULL!	no	no	no	yes	no	no	no	yes	no	The child is not transeferred for suspected delay	university	No Apaprent Disability	out of labor force :not looking for work	A	3			Wife of HH head	Does not work does not look for work	Oyt of labour force: Does not work does not look for work	31.7	university	HH Head	18 to less than 35	9145	A	A	0	0	0	0	0	0	0	0	0	0	0	0	0	0	0
4275	Cairo	female	urban	urban	4	No Disablity	#NULL!	no	no	no	no	no	no	no	no	no	The child is not transeferred for suspected delay	university	No Apaprent Disability	Paid work	A	2			Wife of HH head	work (paid-unpaid-his own-employer)	in labour force (employed or unemployed)	31.8	university	HH Head	18 to less than 35	9154	A	A	0	0	0	0	0	0	0	0	0	0	0	0	0	0	0
4285	Cairo	female	urban	urban	6	No Disablity	#NULL!	no	no	no	no	no	no	no	no	no	The child is not transeferred for suspected delay	university	No Apaprent Disability	out of labor force :not looking for work	A	2			Wife of HH head	Does not work does not look for work	Oyt of labour force: Does not work does not look for work	41.2	university	HH Head	40 +	9176	A	A	0	0	0	0	0	0	0	0	0	0	0	0	0	0	0
4290	Cairo	male	urban	urban	5	No Disablity	#NULL!	no	no	no	no	no	no	no	no	no	The child is not transeferred for suspected delay	university	No Apaprent Disability	out of labor force :not looking for work	A	1			Wife of HH head	Does not work does not look for work	Oyt of labour force: Does not work does not look for work	35.3	university	HH Head	35 to less than 40	9185	A	A	0	0	0	0	0	0	0	0	0	0	0	0	0	0	0
4297	Cairo	male	urban	urban	4	No Disablity	#NULL!	no	no	no	no	no	no	no	no	no	The child is not transeferred for suspected delay	university	No Apaprent Disability	out of labor force :not looking for work	A	2			Wife of HH head	Does not work does not look for work	Oyt of labour force: Does not work does not look for work	28.3	university	HH Head	18 to less than 35	9203	A	A	0	0	0	0	0	0	0	0	0	0	0	0	0	0	0
4298	Cairo	male	urban	urban	4	No Disablity	#NULL!	no	no	no	no	no	no	no	no	no	The child is not transeferred for suspected delay	university	No Apaprent Disability	out of labor force :not looking for work	A	2			Wife of HH head	Does not work does not look for work	Oyt of labour force: Does not work does not look for work	29.8	university	HH Head	18 to less than 35	9204	A	A	0	0	0	0	0	0	0	0	0	0	0	0	0	0	0
4308	Cairo	female	urban	urban	3	No Disablity	#NULL!	no	no	no	no	no	no	no	no	no	The child is not transeferred for suspected delay	university	No Apaprent Disability	out of labor force :not looking for work	A	1			Wife of HH head	Does not work does not look for work	Oyt of labour force: Does not work does not look for work	26.5	university	HH Head	18 to less than 35	9223	A	A	0	0	0	0	0	0	0	0	0	0	0	0	0	0	0
4317	Cairo	female	urban	urban	5	No Disablity	#NULL!	no	no	no	no	yes	no	no	yes	no	The child is not transeferred for suspected delay	university	No Apaprent Disability	out of labor force :not looking for work	A	3			Wife of HH head	Does not work does not look for work	Oyt of labour force: Does not work does not look for work	33.5	university	HH Head	18 to less than 35	9245	A	A	0	0	0	0	0	0	0	0	0	0	0	0	0	0	0
4325	Cairo	male	urban	urban	4	No Disablity	#NULL!	no	no	no	no	yes	no	no	yes	no	The child is not transeferred for suspected delay	university	No Apaprent Disability	out of labor force :not looking for work	A	2			Wife of HH head	Does not work does not look for work	Oyt of labour force: Does not work does not look for work	32.3	university	HH Head	18 to less than 35	9264	A	A	0	0	0	0	0	0	0	0	0	0	0	0	0	0	0
4328	Cairo	male	urban	urban	4	No Disablity	#NULL!	no	no	no	no	no	no	no	no	no	The child is not transeferred for suspected delay	Primary	No Apaprent Disability	out of labor force :not looking for work	A	2			Wife of HH head	Does not work does not look for work	Oyt of labour force: Does not work does not look for work	22.1	Prep	HH Head	18 to less than 35	9273	A	A	0	0	0	0	0	0	0	0	0	0	0	0	0	0	0
4329	Cairo	male	urban	urban	4	No Disablity	#NULL!	no	no	no	no	no	no	no	no	no	The child is not transeferred for suspected delay	Primary	No Apaprent Disability	out of labor force :not looking for work	A	2			Wife of HH head	Does not work does not look for work	Oyt of labour force: Does not work does not look for work	23.9	Prep	HH Head	18 to less than 35	9274	A	A	0	0	0	0	0	0	0	0	0	0	0	0	0	0	0
4332	Cairo	male	urban	urban	3	No Disablity	#NULL!	no	no	no	no	no	no	no	no	no	The child is not transeferred for suspected delay	university	No Apaprent Disability	out of labor force :not looking for work	A	1			Wife of HH head	Does not work does not look for work	Oyt of labour force: Does not work does not look for work	25.4	university	HH Head	18 to less than 35	9283	A	A	0	0	0	0	0	0	0	0	0	0	0	0	0	0	0
4335	Cairo	male	urban	urban	3	No Disablity	#NULL!	no	no	no	no	no	no	no	no	no	The child is not transeferred for suspected delay	university	No Apaprent Disability	out of labor force :not looking for work	A	1			Wife of HH head	Does not work does not look for work	Oyt of labour force: Does not work does not look for work	25.8	university	HH Head	18 to less than 35	9293	A	A	0	0	0	0	0	0	0	0	0	0	0	0	0	0	0
4339	Cairo	male	urban	urban	4	No Disablity	#NULL!	no	no	no	no	no	no	no	no	no	The child is not transeferred for suspected delay	university	No Apaprent Disability	out of labor force :not looking for work	A	2			Wife of HH head	Does not work does not look for work	Oyt of labour force: Does not work does not look for work	23.8	university	HH Head	18 to less than 35	9304	A	A	0	0	0	0	0	0	0	0	0	0	0	0	0	0	0
4343	Cairo	male	urban	urban	4	No Disablity	#NULL!	no	no	no	no	no	no	no	no	no	The child is not transeferred for suspected delay	university	No Apaprent Disability	Paid work	A	2			Wife of HH head	work (paid-unpaid-his own-employer)	in labour force (employed or unemployed)	35.6	university	HH Head	35 to less than 40	9314	A	A	0	0	0	0	0	0	0	0	0	0	0	0	0	0	0
4346	Cairo	male	urban	urban	4	No Disablity	#NULL!	no	no	no	no	no	no	no	no	no	The child is not transeferred for suspected delay	university	No Apaprent Disability	out of labor force :not looking for work	A	2			Wife of HH head	Does not work does not look for work	Oyt of labour force: Does not work does not look for work	25.2	university	HH Head	18 to less than 35	9323	A	A	0	0	0	0	0	0	0	0	0	0	0	0	0	0	0
4347	Cairo	female	urban	urban	4	No Disablity	#NULL!	no	no	no	yes	yes	no	no	yes	no	The child is not transeferred for suspected delay	university	No Apaprent Disability	out of labor force :not looking for work	A	2			Wife of HH head	Does not work does not look for work	Oyt of labour force: Does not work does not look for work	27.3	university	HH Head	18 to less than 35	9324	A	A	0	0	0	0	0	0	0	0	0	0	0	0	0	0	0
4351	Cairo	male	urban	urban	5	No Disablity	#NULL!	no	no	no	no	no	no	no	no	no	The child is not transeferred for suspected delay	university	No Apaprent Disability	out of labor force :not looking for work	A	3			Wife of HH head	Does not work does not look for work	Oyt of labour force: Does not work does not look for work	29.3	university	HH Head	18 to less than 35	9334	A	A	0	0	0	0	0	0	0	0	0	0	0	0	0	0	0
4352	Cairo	female	urban	urban	5	No Disablity	#NULL!	no	no	no	no	no	no	no	no	no	The child is not transeferred for suspected delay	university	No Apaprent Disability	out of labor force :not looking for work	A	3			Wife of HH head	Does not work does not look for work	Oyt of labour force: Does not work does not look for work	32.1	university	HH Head	18 to less than 35	9335	A	A	0	0	0	0	0	0	0	0	0	0	0	0	0	0	0
4367	Cairo	female	urban	urban	5	No Disablity	#NULL!	no	no	no	no	no	no	no	no	no	The child is not transeferred for suspected delay	university	No Apaprent Disability	out of labor force :not looking for work	A	3			Wife of HH head	Does not work does not look for work	Oyt of labour force: Does not work does not look for work	31.1	university	HH Head	18 to less than 35	9365	A	A	0	0	0	0	0	0	0	0	0	0	0	0	0	0	0
4376	Cairo	female	urban	urban	5	No Disablity	#NULL!	no	no	no	no	no	no	no	no	no	The child is not transeferred for suspected delay	university	No Apaprent Disability	Paid work	A	1			Wife of HH head	work (paid-unpaid-his own-employer)	in labour force (employed or unemployed)	38.8	university	HH Head	35 to less than 40	9385	A	A	0	0	0	0	0	0	0	0	0	0	0	0	0	0	0
4381	Cairo	male	urban	urban	6	No Disablity	#NULL!	no	no	no	no	no	no	no	no	no	The child is not transeferred for suspected delay	university	No Apaprent Disability	Paid work	A	2			Wife of HH head	work (paid-unpaid-his own-employer)	in labour force (employed or unemployed)	39.6	university	HH Head	35 to less than 40	9395	A	A	0	0	0	0	0	0	0	0	0	0	0	0	0	0	0
4382	Cairo	male	urban	urban	6	No Disablity	#NULL!	no	no	no	no	no	no	no	no	no	The child is not transeferred for suspected delay	university	No Apaprent Disability	Paid work	A	2			Wife of HH head	work (paid-unpaid-his own-employer)	in labour force (employed or unemployed)	41.3	university	HH Head	40 +	9396	A	A	0	0	0	0	0	0	0	0	0	0	0	0	0	0	0
4390	Cairo	female	urban	urban	4	No Disablity	#NULL!	no	no	no	no	no	no	no	no	no	The child is not transeferred for suspected delay	university	No Apaprent Disability	out of labor force :not looking for work	A	2			Wife of HH head	Does not work does not look for work	Oyt of labour force: Does not work does not look for work	29.3	university	HH Head	18 to less than 35	9414	A	A	0	0	0	0	0	0	0	0	0	0	0	0	0	0	0
4396	Cairo	female	urban	urban	3	No Disablity	#NULL!	no	no	no	no	no	no	no	no	no	The child is not transeferred for suspected delay	university	No Apaprent Disability	out of labor force :not looking for work	A	1			Wife of HH head	Does not work does not look for work	Oyt of labour force: Does not work does not look for work	27.3	university	HH Head	18 to less than 35	9433	A	A	0	0	0	0	0	0	0	0	0	0	0	0	0	0	0
4399	Cairo	female	urban	urban	4	No Disablity	#NULL!	no	no	no	no	no	no	no	no	no	The child is not transeferred for suspected delay	High School and technical	No Apaprent Disability	out of labor force :not looking for work	A	1			Wife of HH head	Does not work does not look for work	Oyt of labour force: Does not work does not look for work	27.9	university	HH Head	18 to less than 35	9443	A	A	0	0	0	0	0	0	0	0	0	0	0	0	0	0	0
4418	Cairo	female	urban	urban	6	No Disablity	#NULL!	no	no	no	no	no	no	no	no	no	The child is not transeferred for suspected delay	university	No Apaprent Disability	out of labor force :not looking for work	A	4	1	2	Wife of HH head	Does not work does not look for work	Oyt of labour force: Does not work does not look for work	31.5	university	HH Head	18 to less than 35	9485	A	A	0	0	0	0	0	0	0	0	0	0	0	0	0	0	0
4419	Cairo	female	urban	urban	6	No Disablity	#NULL!	no	no	no	no	no	no	no	no	no	The child is not transeferred for suspected delay	university	No Apaprent Disability	out of labor force :not looking for work	A	4	1	2	Wife of HH head	Does not work does not look for work	Oyt of labour force: Does not work does not look for work	31.5	university	HH Head	18 to less than 35	9486	A	A	0	0	0	0	0	0	0	0	0	0	0	0	0	0	0
4429	Cairo	male	urban	urban	5	No Disablity	#NULL!	no	no	no	no	no	no	no	no	no	The child is not transeferred for suspected delay	university	No Apaprent Disability	out of labor force :not looking for work	A	1			Wife of HH head	Does not work does not look for work	Oyt of labour force: Does not work does not look for work	35	university	HH Head	35 to less than 40	9505	A	A	0	0	0	0	0	0	0	0	0	0	0	0	0	0	0
4436	Cairo	female	urban	urban	4	No Disablity	#NULL!	no	no	no	no	no	no	no	no	no	The child is not transeferred for suspected delay	university	No Apaprent Disability	out of labor force :not looking for work	A	2			Wife of HH head	Does not work does not look for work	Oyt of labour force: Does not work does not look for work	27.7	university	HH Head	18 to less than 35	9524	A	A	0	0	0	0	0	0	0	0	0	0	0	0	0	0	0
4441	Cairo	male	urban	urban	5	No Disablity	#NULL!	no	no	no	no	no	no	no	no	no	The child is not transeferred for suspected delay	university	No Apaprent Disability	out of labor force :not looking for work	A	3			Wife of HH head	Does not work does not look for work	Oyt of labour force: Does not work does not look for work	30.2	university	HH Head	18 to less than 35	9535	A	A	0	0	0	0	0	0	0	0	0	0	0	0	0	0	0
4453	Cairo	male	urban	urban	5	No Disablity	#NULL!	no	no	no	no	no	no	no	no	no	The child is not transeferred for suspected delay	university	No Apaprent Disability	out of labor force :not looking for work	A	3			Wife of HH head	Does not work does not look for work	Oyt of labour force: Does not work does not look for work	28.1	university	HH Head	18 to less than 35	9564	A	A	0	0	0	0	0	0	0	0	0	0	0	0	0	0	0
4454	Cairo	female	urban	urban	5	No Disablity	#NULL!	no	no	no	no	no	no	no	no	no	The child is not transeferred for suspected delay	university	No Apaprent Disability	out of labor force :not looking for work	A	3			Wife of HH head	Does not work does not look for work	Oyt of labour force: Does not work does not look for work	30.3	university	HH Head	18 to less than 35	9565	A	A	0	0	0	0	0	0	0	0	0	0	0	0	0	0	0
4457	Cairo	male	urban	urban	3	No Disablity	#NULL!	no	no	no	no	no	no	no	no	no	The child is not transeferred for suspected delay	university	No Apaprent Disability	out of labor force :not looking for work	A	1			Wife of HH head	Does not work does not look for work	Oyt of labour force: Does not work does not look for work	23.8	university	HH Head	18 to less than 35	9573	A	A	0	0	0	0	0	0	0	0	0	0	0	0	0	0	0
4460	Cairo	male	urban	urban	3	No Disablity	#NULL!	no	no	no	no	no	no	no	no	no	The child is not transeferred for suspected delay	university	No Apaprent Disability	out of labor force :not looking for work	A	1			Wife of HH head	Does not work does not look for work	Oyt of labour force: Does not work does not look for work	28.2	university	HH Head	18 to less than 35	9583	A	A	0	0	0	0	0	0	0	0	0	0	0	0	0	0	0
4463	Cairo	female	urban	urban	4	No Disablity	#NULL!	no	no	no	no	no	no	no	no	no	The child is not transeferred for suspected delay	university	No Apaprent Disability	out of labor force :not looking for work	A	2			Wife of HH head	Does not work does not look for work	Oyt of labour force: Does not work does not look for work	27.9	university	HH Head	18 to less than 35	9593	A	A	0	0	0	0	0	0	0	0	0	0	0	0	0	0	0
4464	Cairo	male	urban	urban	4	No Disablity	#NULL!	no	no	no	no	no	no	no	no	no	The child is not transeferred for suspected delay	university	No Apaprent Disability	out of labor force :not looking for work	A	2			Wife of HH head	Does not work does not look for work	Oyt of labour force: Does not work does not look for work	29.8	university	HH Head	18 to less than 35	9594	A	A	0	0	0	0	0	0	0	0	0	0	0	0	0	0	0
4471	Cairo	male	urban	urban	5	No Disablity	#NULL!	no	no	no	no	no	no	no	no	no	The child is not transeferred for suspected delay	university	No Apaprent Disability	out of labor force :not looking for work	A	2			Wife of HH head	Does not work does not look for work	Oyt of labour force: Does not work does not look for work	28.8	university	HH Head	18 to less than 35	9614	A	A	0	0	0	0	0	0	0	0	0	0	0	0	0	0	0
4475	Cairo	male	urban	urban	4	No Disablity	#NULL!	no	no	no	yes	yes	no	no	yes	no	The child is transferred for suspected delay	university	No Apaprent Disability	out of labor force :not looking for work	A	2			Wife of HH head	Does not work does not look for work	Oyt of labour force: Does not work does not look for work	25.3	university	HH Head	18 to less than 35	9623	A	A	0	0	0	0	0	0	0	0	0	0	yes	yes	yes	yes	0
4476	Cairo	female	urban	urban	4	No Disablity	#NULL!	no	no	no	no	no	no	no	no	no	The child is not transeferred for suspected delay	university	No Apaprent Disability	out of labor force :not looking for work	A	2			Wife of HH head	Does not work does not look for work	Oyt of labour force: Does not work does not look for work	26.6	university	HH Head	18 to less than 35	9624	A	A	0	0	0	0	0	0	0	0	0	0	0	0	0	0	0
4480	Cairo	male	urban	urban	4	No Disablity	#NULL!	no	no	no	no	no	no	no	no	no	The child is not transeferred for suspected delay	university	No Apaprent Disability	out of labor force :not looking for work	A	2			Wife of HH head	Does not work does not look for work	Oyt of labour force: Does not work does not look for work	29.5	university	HH Head	18 to less than 35	9634	A	A	0	0	0	0	0	0	0	0	0	0	0	0	0	0	0
4483	Cairo	female	urban	urban	3	No Disablity	#NULL!	no	no	no	no	no	no	no	no	no	The child is not transeferred for suspected delay	university	No Apaprent Disability	out of labor force :not looking for work	A	1			Wife of HH head	Does not work does not look for work	Oyt of labour force: Does not work does not look for work	30.6	university	HH Head	18 to less than 35	9643	A	A	0	0	0	0	0	0	0	0	0	0	0	0	0	0	0
4486	Cairo	male	urban	urban	4	No Disablity	#NULL!	no	no	no	no	no	no	no	no	no	The child is not transeferred for suspected delay	university	No Apaprent Disability	out of labor force :not looking for work	A	2			Wife of HH head	Does not work does not look for work	Oyt of labour force: Does not work does not look for work	24.3	university	HH Head	18 to less than 35	9653	A	A	0	0	0	0	0	0	0	0	0	0	0	0	0	0	0
4487	Cairo	male	urban	urban	4	No Disablity	#NULL!	no	no	no	no	no	no	no	no	no	The child is not transeferred for suspected delay	university	No Apaprent Disability	out of labor force :not looking for work	A	2			Wife of HH head	Does not work does not look for work	Oyt of labour force: Does not work does not look for work	26.1	university	HH Head	18 to less than 35	9654	A	A	0	0	0	0	0	0	0	0	0	0	0	0	0	0	0
4491	Cairo	female	urban	urban	4	No Disablity	#NULL!	no	no	no	no	no	no	no	no	no	The child is not transeferred for suspected delay	university	No Apaprent Disability	out of labor force :not looking for work	A	2			Wife of HH head	Does not work does not look for work	Oyt of labour force: Does not work does not look for work	26.2	university	HH Head	18 to less than 35	9664	A	A	0	0	0	0	0	0	0	0	0	0	0	0	0	0	0
4495	Cairo	female	urban	urban	4	No Disablity	#NULL!	no	no	no	no	no	no	no	no	no	The child is not transeferred for suspected delay	university	No Apaprent Disability	Paid work	A	2			Wife of HH head	work (paid-unpaid-his own-employer)	in labour force (employed or unemployed)	27.5	university	HH Head	18 to less than 35	9674	A	A	0	0	0	0	0	0	0	0	0	0	0	0	0	0	0
4498	Cairo	male	urban	urban	4	No Disablity	#NULL!	no	no	no	no	no	no	no	no	no	The child is not transeferred for suspected delay	university	No Apaprent Disability	out of labor force :not looking for work	A	1			Wife of HH head	Does not work does not look for work	Oyt of labour force: Does not work does not look for work	29.3	university	HH Head	18 to less than 35	9683	A	A	0	0	0	0	0	0	0	0	0	0	0	0	0	0	0
4507	Cairo	female	urban	urban	4	No Disablity	#NULL!	no	no	no	no	no	no	no	no	no	The child is not transeferred for suspected delay	university	No Apaprent Disability	out of labor force :not looking for work	A	2			Wife of HH head	Does not work does not look for work	Oyt of labour force: Does not work does not look for work	30.8	university	HH Head	18 to less than 35	9704	A	A	0	0	0	0	0	0	0	0	0	0	0	0	0	0	0
4514	Cairo	male	urban	urban	3	No Disablity	#NULL!	no	no	no	no	no	no	no	no	no	The child is not transeferred for suspected delay	university	No Apaprent Disability	out of labor force :not looking for work	A	1			Wife of HH head	Does not work does not look for work	Oyt of labour force: Does not work does not look for work	26.3	university	HH Head	18 to less than 35	9723	A	A	0	0	0	0	0	0	0	0	0	0	0	0	0	0	0
4527	Cairo	male	urban	urban	4	No Disablity	#NULL!	no	no	no	no	no	no	no	no	no	The child is not transeferred for suspected delay	university	No Apaprent Disability	out of labor force :not looking for work	A	2			Wife of HH head	Does not work does not look for work	Oyt of labour force: Does not work does not look for work	28.1	university	HH Head	18 to less than 35	9754	A	A	0	0	0	0	0	0	0	0	0	0	0	0	0	0	0
4531	Cairo	female	urban	urban	4	No Disablity	#NULL!	no	no	no	no	no	no	no	no	no	The child is not transeferred for suspected delay	university	No Apaprent Disability	out of labor force :not looking for work	A	2			Wife of HH head	Does not work does not look for work	Oyt of labour force: Does not work does not look for work	28.1	university	HH Head	18 to less than 35	9764	A	A	0	0	0	0	0	0	0	0	0	0	0	0	0	0	0
4542	Cairo	male	urban	urban	4	No Disablity	#NULL!	no	no	no	no	no	no	no	no	no	The child is not transeferred for suspected delay	university	No Apaprent Disability	out of labor force :not looking for work	A	1			Wife of HH head	Does not work does not look for work	Oyt of labour force: Does not work does not look for work	25.5	university	HH Head	18 to less than 35	9793	A	A	0	0	0	0	0	0	0	0	0	0	0	0	0	0	0
4552	Cairo	male	urban	urban	5	No Disablity	#NULL!	no	no	no	no	no	no	no	no	no	The child is not transeferred for suspected delay	university	No Apaprent Disability	out of labor force :not looking for work	A	3			Wife of HH head	Does not work does not look for work	Oyt of labour force: Does not work does not look for work	30.8	university	HH Head	18 to less than 35	9815	A	A	0	0	0	0	0	0	0	0	0	0	0	0	0	0	0
4559	Cairo	female	urban	urban	5	No Disablity	#NULL!	no	no	no	no	no	no	no	no	no	The child is not transeferred for suspected delay	university	No Apaprent Disability	Paid work	A	2			Wife of HH head	work (paid-unpaid-his own-employer)	in labour force (employed or unemployed)	24.6	university	HH Head	18 to less than 35	9833	A	A	0	0	0	0	0	0	0	0	0	0	0	0	0	0	0
4560	Cairo	female	urban	urban	5	No Disablity	#NULL!	no	no	no	no	no	no	no	no	no	The child is not transeferred for suspected delay	university	No Apaprent Disability	Paid work	A	2			Wife of HH head	work (paid-unpaid-his own-employer)	in labour force (employed or unemployed)	27.5	university	HH Head	18 to less than 35	9834	A	A	0	0	0	0	0	0	0	0	0	0	0	0	0	0	0
4588	Cairo	male	urban	urban	4	No Disablity	#NULL!	no	no	no	no	no	no	no	no	no	The child is not transeferred for suspected delay	university	No Apaprent Disability	unpaid work for family	A	1			Wife of HH head	work (paid-unpaid-his own-employer)	in labour force (employed or unemployed)	35.3	university	HH Head	35 to less than 40	9894	A	A	0	0	0	0	0	0	0	0	0	0	0	0	0	0	0
4595	Cairo	female	urban	urban	7	No Disablity	#NULL!	no	no	no	no	yes	no	no	no	no	The child is not transeferred for suspected delay	High School and technical	No Apaprent Disability	out of labor force :not looking for work	A	3			Wife of HH head	Does not work does not look for work	Oyt of labour force: Does not work does not look for work	32.2	university	HH Head	18 to less than 35	9907	A	A	0	0	0	0	0	0	0	0	0	0	0	0	0	0	0
4599	Cairo	male	urban	urban	5	No Disablity	#NULL!	no	no	no	yes	no	no	no	no	no	The child is not transeferred for suspected delay	university	No Apaprent Disability	Paid work	A	2			Wife of HH head	work (paid-unpaid-his own-employer)	in labour force (employed or unemployed)	28.5	university	HH Head	18 to less than 35	9914	A	A	0	0	0	0	0	0	0	0	0	0	0	0	0	0	0
4604	Cairo	female	urban	urban	4	No Disablity	#NULL!	no	no	no	no	yes	no	no	no	no	The child is not transeferred for suspected delay	university	No Apaprent Disability	Paid work	A	1			other relationship type	work (paid-unpaid-his own-employer)	in labour force (employed or unemployed)	24.8	the child has no father in the HH	the child has no mother is not in the HH	18 to less than 35	9924	99	#N/A	0	0	0	0	0	0	0	0	0	0	0	0	0	0	0
4607	Cairo	female	urban	urban	4	No Disablity	#NULL!	no	no	no	no	yes	no	no	yes	no	The child is not transeferred for suspected delay	university	No Apaprent Disability	Paid work	A	1			Wife of HH head	work (paid-unpaid-his own-employer)	in labour force (employed or unemployed)	30.8	university	HH Head	18 to less than 35	9933	A	A	0	0	0	0	0	0	0	0	0	0	0	0	0	0	0
4619	Cairo	male	urban	urban	5	No Disablity	#NULL!	no	no	no	no	yes	no	no	no	no	The child is not transeferred for suspected delay	university	No Apaprent Disability	Paid work	A	2			Wife of HH head	work (paid-unpaid-his own-employer)	in labour force (employed or unemployed)	30.9	university	HH Head	18 to less than 35	9955	A	A	0	0	0	0	0	0	0	0	0	0	0	0	0	0	0
4623	Cairo	male	urban	urban	4	No Disablity	#NULL!	no	no	no	no	yes	no	no	no	no	The child is not transeferred for suspected delay	university	No Apaprent Disability	out of labor force :not looking for work	A	2			Wife of HH head	Does not work does not look for work	Oyt of labour force: Does not work does not look for work	26.7	university	HH Head	18 to less than 35	9964	A	A	0	0	0	0	0	0	0	0	0	0	0	0	0	0	0
4627	Cairo	female	urban	urban	5	No Disablity	#NULL!	no	no	no	no	yes	no	no	no	no	The child is not transeferred for suspected delay	university	No Apaprent Disability	out of labor force :not looking for work	A	3			Wife of HH head	Does not work does not look for work	Oyt of labour force: Does not work does not look for work	24.3	university	HH Head	18 to less than 35	9974	A	A	0	0	0	0	0	0	0	0	0	0	0	0	0	0	0
4628	Cairo	female	urban	urban	5	No Disablity	#NULL!	no	no	no	no	no	no	no	no	no	The child is not transeferred for suspected delay	university	No Apaprent Disability	out of labor force :not looking for work	A	3			Wife of HH head	Does not work does not look for work	Oyt of labour force: Does not work does not look for work	25.8	university	HH Head	18 to less than 35	9975	A	A	0	0	0	0	0	0	0	0	0	0	0	0	0	0	0
4639	Cairo	female	urban	urban	4	No Disablity	#NULL!	no	no	no	no	no	no	no	no	no	The child is not transeferred for suspected delay	university	No Apaprent Disability	Paid work	A	2			Wife of HH head	work (paid-unpaid-his own-employer)	in labour force (employed or unemployed)	31.2	university	HH Head	18 to less than 35	10004	A	A	0	0	0	0	0	0	0	0	0	0	0	0	0	0	0
4647	Cairo	male	urban	urban	4	No Disablity	#NULL!	no	no	no	no	yes	no	no	no	no	The child is not transeferred for suspected delay	university	No Apaprent Disability	Paid work	A	2			HH Head	work (paid-unpaid-his own-employer)	in labour force (employed or unemployed)	28	the child has no father in the HH	the child has no mother is not in the HH	18 to less than 35	10023	99	#N/A	0	0	0	0	0	0	0	0	0	0	0	0	0	0	0
4651	Cairo	male	urban	urban	5	No Disablity	#NULL!	no	no	no	no	no	no	no	no	no	The child is not transeferred for suspected delay	university	No Apaprent Disability	out of labor force :not looking for work	A	2			Wife of HH head	Does not work does not look for work	Oyt of labour force: Does not work does not look for work	24.8	university	HH Head	18 to less than 35	10033	A	A	0	0	0	0	0	0	0	0	0	0	0	0	0	0	0
4652	Cairo	male	urban	urban	5	No Disablity	#NULL!	no	no	no	no	no	no	no	no	no	The child is not transeferred for suspected delay	university	No Apaprent Disability	out of labor force :not looking for work	A	2			Wife of HH head	Does not work does not look for work	Oyt of labour force: Does not work does not look for work	26.5	university	HH Head	18 to less than 35	10034	A	A	0	0	0	0	0	0	0	0	0	0	0	0	0	0	0
4661	Cairo	female	urban	urban	4	No Disablity	#NULL!	no	no	no	no	no	no	no	no	no	The child is not transeferred for suspected delay	university	No Apaprent Disability	Paid work	A	2			Wife of HH head	work (paid-unpaid-his own-employer)	in labour force (employed or unemployed)	30.3	university	HH Head	18 to less than 35	10054	A	A	0	0	0	0	0	0	0	0	0	0	0	0	0	0	0
4668	Cairo	male	urban	urban	5	No Disablity	#NULL!	no	no	no	no	no	no	no	no	no	The child is not transeferred for suspected delay	university	No Apaprent Disability	Paid work	A	2			Wife of HH head	work (paid-unpaid-his own-employer)	in labour force (employed or unemployed)	35.2	university	HH Head	35 to less than 40	10073	A	A	0	0	0	0	0	0	0	0	0	0	0	0	0	0	0
4669	Cairo	female	urban	urban	5	No Disablity	#NULL!	no	no	no	no	no	no	no	no	no	The child is not transeferred for suspected delay	university	No Apaprent Disability	Paid work	A	2			Wife of HH head	work (paid-unpaid-his own-employer)	in labour force (employed or unemployed)	36.4	university	HH Head	35 to less than 40	10074	A	A	0	0	0	0	0	0	0	0	0	0	0	0	0	0	0
4688	Cairo	female	urban	urban	4	No Disablity	#NULL!	no	no	no	no	no	no	no	no	no	The child is not transeferred for suspected delay	university	No Apaprent Disability	Paid work	A	2			Wife of HH head	work (paid-unpaid-his own-employer)	in labour force (employed or unemployed)	28.8	university	HH Head	18 to less than 35	10114	A	A	0	0	0	0	0	0	0	0	0	0	0	0	0	0	0
4702	Cairo	male	urban	urban	4	No Disablity	#NULL!	no	no	no	no	no	no	no	no	no	The child is not transeferred for suspected delay	university	No Apaprent Disability	Paid work	A	1			Wife of HH head	work (paid-unpaid-his own-employer)	in labour force (employed or unemployed)	37.2	university	HH Head	35 to less than 40	10144	A	A	0	0	0	0	0	0	0	0	0	0	0	0	0	0	0
4710	Cairo	male	urban	urban	4	No Disablity	#NULL!	no	no	no	no	no	no	no	no	no	The child is not transeferred for suspected delay	university	No Apaprent Disability	Paid work	A	2			Wife of HH head	work (paid-unpaid-his own-employer)	in labour force (employed or unemployed)	30.9	university	HH Head	18 to less than 35	10164	A	A	0	0	0	0	0	0	0	0	0	0	0	0	0	0	0
4714	Cairo	male	urban	urban	4	No Disablity	#NULL!	no	no	no	no	no	no	no	no	no	The child is not transeferred for suspected delay	university	No Apaprent Disability	Paid work	A	2			Wife of HH head	work (paid-unpaid-his own-employer)	in labour force (employed or unemployed)	35.3	university	HH Head	35 to less than 40	10174	A	A	0	0	0	0	0	0	0	0	0	0	0	0	0	0	0
4719	Cairo	female	urban	urban	6	No Disablity	#NULL!	no	no	no	no	no	no	no	no	no	The child is not transeferred for suspected delay	university	No Apaprent Disability	out of labor force :not looking for work	A	3			Wife of HH head	Does not work does not look for work	Oyt of labour force: Does not work does not look for work	34.8	university	HH Head	18 to less than 35	10185	A	A	0	0	0	0	0	0	0	0	0	0	0	0	0	0	0
4720	Cairo	female	urban	urban	6	No Disablity	#NULL!	no	no	no	no	no	no	no	no	no	The child is not transeferred for suspected delay	university	No Apaprent Disability	out of labor force :not looking for work	A	3			Wife of HH head	Does not work does not look for work	Oyt of labour force: Does not work does not look for work	36.4	university	HH Head	35 to less than 40	10186	A	A	0	0	0	0	0	0	0	0	0	0	0	0	0	0	0
4723	Cairo	male	urban	urban	3	No Disablity	#NULL!	no	no	no	no	no	no	no	no	no	The child is not transeferred for suspected delay	university	No Apaprent Disability	Paid work	A	1			Wife of HH head	work (paid-unpaid-his own-employer)	in labour force (employed or unemployed)	25.8	university	HH Head	18 to less than 35	10193	A	A	0	0	0	0	0	0	0	0	0	0	0	0	0	0	0
4728	Cairo	male	urban	urban	5	Disable	#NULL!	no	no	no	no	no	no	no	yes	no	The child is transferred for suspected delay	university	No Apaprent Disability	out of labor force :not looking for work	A	1			Wife of HH head	Does not work does not look for work	Oyt of labour force: Does not work does not look for work	34.3	university	HH Head	18 to less than 35	10205	A	A	yes	yes	0	yes	yes	0	0	0	0	yes	0	0	0	0	0
4733	Cairo	male	urban	urban	5	No Disablity	#NULL!	no	no	no	no	no	no	no	no	no	The child is transferred for suspected delay	university	No Apaprent Disability	out of labor force :not looking for work	A	2			Wife of HH head	Does not work does not look for work	Oyt of labour force: Does not work does not look for work	30.3	university	HH Head	18 to less than 35	10215	A	A	0	0	0	0	0	0	yes	0	yes	0	0	0	0	0	0
4737	Cairo	male	urban	urban	4	No Disablity	#NULL!	no	no	no	no	no	no	no	no	no	The child is not transeferred for suspected delay	university	No Apaprent Disability	out of labor force :not looking for work	A	1			Wife of HH head	Does not work does not look for work	Oyt of labour force: Does not work does not look for work	28.9	university	HH Head	18 to less than 35	10224	A	A	0	0	0	0	0	0	0	0	0	0	0	0	0	0	0
4742	Cairo	male	urban	urban	5	No Disablity	#NULL!	no	no	no	no	no	no	no	no	no	The child is not transeferred for suspected delay	university	No Apaprent Disability	out of labor force :not looking for work	A	2			Wife of HH head	Does not work does not look for work	Oyt of labour force: Does not work does not look for work	34.6	university	HH Head	18 to less than 35	10235	A	A	0	0	0	0	0	0	0	0	0	0	0	0	0	0	0
4746	Cairo	male	urban	urban	4	No Disablity	#NULL!	no	no	no	no	no	no	no	no	no	The child is not transeferred for suspected delay	university	No Apaprent Disability	Paid work	A	2			Wife of HH head	work (paid-unpaid-his own-employer)	in labour force (employed or unemployed)	25.8	university	HH Head	18 to less than 35	10244	A	A	0	0	0	0	0	0	0	0	0	0	0	0	0	0	0
4754	Cairo	male	urban	urban	4	No Disablity	#NULL!	no	no	no	no	no	no	no	no	no	The child is not transeferred for suspected delay	university	No Apaprent Disability	Paid work	A	2			Wife of HH head	work (paid-unpaid-his own-employer)	in labour force (employed or unemployed)	29.6	university	HH Head	18 to less than 35	10264	A	A	0	0	0	0	0	0	0	0	0	0	0	0	0	0	0
4759	Cairo	male	urban	urban	6	No Disablity	#NULL!	no	no	no	no	no	no	no	no	no	The child is not transeferred for suspected delay	university	No Apaprent Disability	out of labor force :not looking for work	A	3	1	2	Wife of HH head	Does not work does not look for work	Oyt of labour force: Does not work does not look for work	33.5	university	HH Head	18 to less than 35	10275	A	A	0	0	0	0	0	0	0	0	0	0	0	0	0	0	0
4760	Cairo	female	urban	urban	6	No Disablity	#NULL!	no	no	no	no	no	no	no	no	no	The child is not transeferred for suspected delay	university	No Apaprent Disability	out of labor force :not looking for work	A	3	1	2	Wife of HH head	Does not work does not look for work	Oyt of labour force: Does not work does not look for work	33.5	university	HH Head	18 to less than 35	10276	A	A	0	0	0	0	0	0	0	0	0	0	0	0	0	0	0
4767	Cairo	male	urban	urban	4	No Disablity	#NULL!	no	no	no	no	yes	no	no	no	no	The child is not transeferred for suspected delay	university	No Apaprent Disability	Paid work	A	1			Wife of HH head	work (paid-unpaid-his own-employer)	in labour force (employed or unemployed)	29.5	university	HH Head	18 to less than 35	10293	A	A	0	0	0	0	0	0	0	0	0	0	0	0	0	0	0
4779	Cairo	male	urban	urban	7	No Disablity	#NULL!	no	yes	no	no	yes	no	no	no	no	The child is not transeferred for suspected delay	High School and technical	No Apaprent Disability	out of labor force :not looking for work	A	4			Wife of HH head	Does not work does not look for work	Oyt of labour force: Does not work does not look for work	32.6	High School and technical	HH Head	18 to less than 35	10317	A	A	0	0	0	0	0	0	0	0	0	0	0	0	0	0	0
4784	Cairo	female	urban	urban	6	No Disablity	#NULL!	no	no	no	no	yes	no	no	no	no	The child is not transeferred for suspected delay	High School and technical	No Apaprent Disability	out of labor force :not looking for work	A	4			Wife of HH head	Does not work does not look for work	Oyt of labour force: Does not work does not look for work	23.3	High School and technical	HH Head	18 to less than 35	10325	A	A	0	0	0	0	0	0	0	0	0	0	0	0	0	0	0
4785	Cairo	female	urban	urban	6	No Disablity	#NULL!	no	no	no	no	yes	no	no	no	no	The child is not transeferred for suspected delay	High School and technical	No Apaprent Disability	out of labor force :not looking for work	A	4			Wife of HH head	Does not work does not look for work	Oyt of labour force: Does not work does not look for work	25.7	High School and technical	HH Head	18 to less than 35	10326	A	A	0	0	0	0	0	0	0	0	0	0	0	0	0	0	0
4791	Cairo	male	urban	urban	6	No Disablity	#NULL!	no	no	no	no	yes	no	no	no	no	The child is not transeferred for suspected delay	Prep	No Apaprent Disability	out of labor force :not looking for work	A	4			Wife of HH head	Does not work does not look for work	Oyt of labour force: Does not work does not look for work	25.8	Read and write	HH Head	18 to less than 35	10336	A	A	0	0	0	0	0	0	0	0	0	0	0	0	0	0	0
4794	Cairo	male	urban	urban	3	No Disablity	#NULL!	no	yes	no	no	no	no	no	no	no	The child is not transeferred for suspected delay	Above intermediate	No Apaprent Disability	out of labor force :not looking for work	A	1			Wife of HH head	Does not work does not look for work	Oyt of labour force: Does not work does not look for work	24.5	Above intermediate	HH Head	18 to less than 35	10343	A	A	0	0	0	0	0	0	0	0	0	0	0	0	0	0	0
4798	Cairo	male	urban	urban	6	No Disablity	#NULL!	no	yes	no	no	no	no	no	no	no	The child is not transeferred for suspected delay	High School and technical	No Apaprent Disability	Paid work	A	4			HH Head	work (paid-unpaid-his own-employer)	in labour force (employed or unemployed)	33.2	the child has no father in the HH	the child has no mother is not in the HH	18 to less than 35	10354	99	#N/A	0	0	0	0	0	0	0	0	0	0	0	0	0	0	0
4799	Cairo	male	urban	urban	6	No Disablity	#NULL!	no	yes	no	no	no	no	no	no	no	The child is not transeferred for suspected delay	High School and technical	No Apaprent Disability	Paid work	A	4			HH Head	work (paid-unpaid-his own-employer)	in labour force (employed or unemployed)	36.1	the child has no father in the HH	the child has no mother is not in the HH	35 to less than 40	10355	99	#N/A	0	0	0	0	0	0	0	0	0	0	0	0	0	0	0
4804	Cairo	female	urban	urban	5	No Disablity	#NULL!	no	yes	no	yes	yes	no	no	no	no	The child is not transeferred for suspected delay	High School and technical	No Apaprent Disability	out of labor force :not looking for work	A	3			Wife of HH head	Does not work does not look for work	Oyt of labour force: Does not work does not look for work	27.9	High School and technical	HH Head	18 to less than 35	10364	A	A	0	0	0	0	0	0	0	0	0	0	0	0	0	0	0
4805	Cairo	male	urban	urban	5	No Disablity	#NULL!	no	yes	no	no	no	no	no	no	no	The child is not transeferred for suspected delay	High School and technical	No Apaprent Disability	out of labor force :not looking for work	A	3			Wife of HH head	Does not work does not look for work	Oyt of labour force: Does not work does not look for work	31.8	High School and technical	HH Head	18 to less than 35	10365	A	A	0	0	0	0	0	0	0	0	0	0	0	0	0	0	0
4811	Cairo	male	urban	urban	4	No Disablity	#NULL!	no	yes	no	no	yes	no	no	no	no	The child is not transeferred for suspected delay	High School and technical	No Apaprent Disability	out of labor force :not looking for work	A	2			Wife of HH head	Does not work does not look for work	Oyt of labour force: Does not work does not look for work	26.6	High School and technical	HH Head	18 to less than 35	10383	A	A	0	0	0	0	0	0	0	0	0	0	0	0	0	0	0
4812	Cairo	male	urban	urban	4	No Disablity	#NULL!	no	yes	no	no	yes	no	no	no	no	The child is not transeferred for suspected delay	High School and technical	No Apaprent Disability	out of labor force :not looking for work	A	2			Wife of HH head	Does not work does not look for work	Oyt of labour force: Does not work does not look for work	29.9	High School and technical	HH Head	18 to less than 35	10384	A	A	0	0	0	0	0	0	0	0	0	0	0	0	0	0	0
4817	Cairo	female	urban	urban	5	No Disablity	#NULL!	no	yes	no	no	no	no	no	no	no	The child is not transeferred for suspected delay	university	No Apaprent Disability	out of labor force :not looking for work	A	3			Wife of HH head	Does not work does not look for work	Oyt of labour force: Does not work does not look for work	34.3	High School and technical	HH Head	18 to less than 35	10395	A	A	0	0	0	0	0	0	0	0	0	0	0	0	0	0	0
4823	Cairo	male	urban	urban	6	No Disablity	#NULL!	no	no	no	no	no	no	no	no	no	The child is not transeferred for suspected delay	university	No Apaprent Disability	out of labor force :not looking for work	A	3			Wife of HH head	Does not work does not look for work	Oyt of labour force: Does not work does not look for work	32.6	university	HH Head	18 to less than 35	10406	A	A	0	0	0	0	0	0	0	0	0	0	0	0	0	0	0
4827	Cairo	male	urban	urban	5	No Disablity	#NULL!	no	yes	no	no	yes	no	no	no	no	The child is not transeferred for suspected delay	High School and technical	No Apaprent Disability	out of labor force :not looking for work	A	2			Wife of HH head	Does not work does not look for work	Oyt of labour force: Does not work does not look for work	26.3	university	HH Head	18 to less than 35	10414	A	A	0	0	0	0	0	0	0	0	0	0	0	0	0	0	0
4832	Cairo	female	urban	urban	5	No Disablity	#NULL!	no	no	no	no	no	no	no	no	no	The child is not transeferred for suspected delay	university	No Apaprent Disability	out of labor force :not looking for work	A	3			Wife of HH head	Does not work does not look for work	Oyt of labour force: Does not work does not look for work	34.7	Illeterate	HH Head	18 to less than 35	10424	A	Q	0	0	0	0	0	0	0	0	0	0	0	0	0	0	0
4833	Cairo	female	urban	urban	5	No Disablity	#NULL!	no	no	no	no	no	no	no	no	no	The child is not transeferred for suspected delay	university	No Apaprent Disability	out of labor force :not looking for work	A	3			Wife of HH head	Does not work does not look for work	Oyt of labour force: Does not work does not look for work	36.2	Illeterate	HH Head	35 to less than 40	10425	A	Q	0	0	0	0	0	0	0	0	0	0	0	0	0	0	0
4837	Cairo	female	urban	urban	4	No Disablity	#NULL!	no	yes	no	no	no	no	no	no	no	The child is not transeferred for suspected delay	university	No Apaprent Disability	out of labor force :not looking for work	A	2			Wife of HH head	Does not work does not look for work	Oyt of labour force: Does not work does not look for work	25.5	university	HH Head	18 to less than 35	10434	A	A	0	0	0	0	0	0	0	0	0	0	0	0	0	0	0
4843	Cairo	male	urban	urban	7	No Disablity	#NULL!	no	no	no	no	no	no	no	no	no	The child is not transeferred for suspected delay	Prep	No Apaprent Disability	out of labor force :not looking for work	A	2			Wife of HH head	Does not work does not look for work	Oyt of labour force: Does not work does not look for work	31.4	university	HH Head	18 to less than 35	10446	A	A	0	0	0	0	0	0	0	0	0	0	0	0	0	0	0
4850	Cairo	male	urban	urban	6	No Disablity	#NULL!	no	yes	no	no	no	no	no	no	no	The child is not transeferred for suspected delay	High School and technical	No Apaprent Disability	out of labor force :not looking for work	A	2			Wife of HH head	Does not work does not look for work	Oyt of labour force: Does not work does not look for work	31	High School and technical	HH Head	18 to less than 35	10456	A	A	0	0	0	0	0	0	0	0	0	0	0	0	0	0	0
4853	Cairo	male	urban	urban	4	No Disablity	#NULL!	no	yes	no	no	no	no	no	no	no	The child is not transeferred for suspected delay	High School and technical	No Apaprent Disability	out of labor force :not looking for work	A	1			Wife of HH head	Does not work does not look for work	Oyt of labour force: Does not work does not look for work	20.8	Read and write	HH Head	18 to less than 35	10463	A	A	0	0	0	0	0	0	0	0	0	0	0	0	0	0	0
4857	Cairo	female	urban	urban	3	No Disablity	#NULL!	no	yes	no	no	no	no	no	no	no	The child is not transeferred for suspected delay	High School and technical	No Apaprent Disability	Paid work	A	1			Wife of HH head	work (paid-unpaid-his own-employer)	in labour force (employed or unemployed)	29.5	High School and technical	HH Head	18 to less than 35	10473	A	A	0	0	0	0	0	0	0	0	0	0	0	0	0	0	0
4864	Cairo	male	urban	urban	7	No Disablity	#NULL!	no	yes	no	no	no	no	no	yes	no	The child is not transeferred for suspected delay	Read and write	No Apaprent Disability	out of labor force :not looking for work	A	2			Wife of HH head	Does not work does not look for work	Oyt of labour force: Does not work does not look for work	40.1	Read and write	HH Head	40 +	10487	A	A	0	0	0	0	0	0	0	0	0	0	0	0	0	0	0
4869	Cairo	male	urban	urban	5	No Disablity	#NULL!	no	no	no	no	yes	no	no	no	no	The child is not transeferred for suspected delay	Prep	No Apaprent Disability	out of labor force :not looking for work	A	2			Wife of HH head	Does not work does not look for work	Oyt of labour force: Does not work does not look for work	27.3	Primary	HH Head	18 to less than 35	10495	A	A	0	0	0	0	0	0	0	0	0	0	0	0	0	0	0
4873	Cairo	female	urban	urban	4	No Disablity	#NULL!	no	no	no	no	yes	no	no	no	no	The child is not transeferred for suspected delay	Illeterate	No Apaprent Disability	out of labor force :not looking for work	A	2			Wife of HH head	Does not work does not look for work	Oyt of labour force: Does not work does not look for work	24.8	Read and write	HH Head	18 to less than 35	10504	A	A	0	0	0	0	0	0	0	0	0	0	0	0	0	0	0
4876	Cairo	female	urban	urban	3	No Disablity	#NULL!	no	no	no	no	yes	no	no	no	no	The child is not transeferred for suspected delay	High School and technical	No Apaprent Disability	out of labor force :not looking for work	A	1			Wife of HH head	Does not work does not look for work	Oyt of labour force: Does not work does not look for work	25.1	High School and technical	HH Head	18 to less than 35	10513	0	C	0	0	0	0	0	0	0	0	0	0	0	0	0	0	0
4879	Cairo	female	urban	urban	3	No Disablity	#NULL!	no	no	no	no	yes	no	no	no	no	The child is not transeferred for suspected delay	Primary	No Apaprent Disability	out of labor force :not looking for work	A	1			Wife of HH head	Does not work does not look for work	Oyt of labour force: Does not work does not look for work	28.7	Primary	HH Head	18 to less than 35	10523	A	A	0	0	0	0	0	0	0	0	0	0	0	0	0	0	0
4884	Cairo	male	urban	urban	5	No Disablity	#NULL!	no	no	no	no	no	no	no	no	no	The child is not transeferred for suspected delay	Illeterate	No Apaprent Disability	out of labor force :not looking for work	A	2			Wife of HH head	Does not work does not look for work	Oyt of labour force: Does not work does not look for work	33.4	Illeterate	HH Head	18 to less than 35	10535	A	A	0	0	0	0	0	0	0	0	0	0	0	0	0	0	0
4887	Cairo	male	urban	urban	3	No Disablity	#NULL!	no	yes	no	no	no	no	no	no	no	The child is not transeferred for suspected delay	High School and technical	No Apaprent Disability	out of labor force :not looking for work	A	1			Wife of HH head	Does not work does not look for work	Oyt of labour force: Does not work does not look for work	26.8	High School and technical	HH Head	18 to less than 35	10543	A	A	0	0	0	0	0	0	0	0	0	0	0	0	0	0	0
4890	Cairo	male	urban	urban	4	No Disablity	#NULL!	no	yes	no	no	no	no	no	no	no	The child is not transeferred for suspected delay	High School and technical	No Apaprent Disability	out of labor force :not looking for work	A	2			Wife of HH head	Does not work does not look for work	Oyt of labour force: Does not work does not look for work	20.3	High School and technical	HH Head	18 to less than 35	10553	A	A	0	0	0	0	0	0	0	0	0	0	0	0	0	0	0
4891	Cairo	female	urban	urban	4	No Disablity	#NULL!	no	yes	no	no	no	no	no	no	no	The child is not transeferred for suspected delay	High School and technical	No Apaprent Disability	out of labor force :not looking for work	A	2			Wife of HH head	Does not work does not look for work	Oyt of labour force: Does not work does not look for work	22.9	High School and technical	HH Head	18 to less than 35	10554	A	A	0	0	0	0	0	0	0	0	0	0	0	0	0	0	0
4894	Cairo	female	urban	urban	3	No Disablity	#NULL!	no	yes	no	no	no	no	no	no	no	The child is not transeferred for suspected delay	Illeterate	No Apaprent Disability	out of labor force :not looking for work	A	1			Wife of HH head	Does not work does not look for work	Oyt of labour force: Does not work does not look for work	19.8	Illeterate	HH Head	18 to less than 35	10563	A	A	0	0	0	0	0	0	0	0	0	0	0	0	0	0	0
4897	Cairo	male	urban	urban	3	No Disablity	#NULL!	no	no	no	no	no	no	no	no	no	The child is not transeferred for suspected delay	the child has no moyther in the house	The child has no mother in the HH	the child has no mother in the HH	99	2			his/her mother is not in the HH	The child has no mother in the HH	The child has no mother in the HH	the child has no mother in the HH	Read and write	HH Head	99	10573	A	A	0	0	0	0	0	0	0	0	0	0	0	0	0	0	0
4900	Cairo	male	urban	urban	4	No Disablity	#NULL!	no	no	no	no	no	no	no	no	no	The child is not transeferred for suspected delay	High School and technical	Apparent disability	out of labor force :not looking for work	B	2			Wife of HH head	Does not work does not look for work	Oyt of labour force: Does not work does not look for work	22.8	High School and technical	HH Head	18 to less than 35	10583	0	B	0	0	0	0	0	0	0	0	0	0	0	0	0	0	0
4901	Cairo	female	urban	urban	4	No Disablity	#NULL!	no	no	no	no	no	no	no	no	no	The child is not transeferred for suspected delay	High School and technical	Apparent disability	out of labor force :not looking for work	B	2			Wife of HH head	Does not work does not look for work	Oyt of labour force: Does not work does not look for work	26	High School and technical	HH Head	18 to less than 35	10584	0	B	0	0	0	0	0	0	0	0	0	0	0	0	0	0	0
4907	Cairo	male	urban	urban	7	No Disablity	#NULL!	no	yes	no	no	no	no	no	no	no	The child is not transeferred for suspected delay	Illeterate	No Apaprent Disability	out of labor force :not looking for work	A	2			Wife of HH head	Does not work does not look for work	Oyt of labour force: Does not work does not look for work	31.3	Illeterate	HH Head	18 to less than 35	10596	A	A	0	0	0	0	0	0	0	0	0	0	0	0	0	0	0
4912	Cairo	female	urban	urban	4	No Disablity	#NULL!	no	no	no	no	no	no	no	no	no	The child is not transeferred for suspected delay	Illeterate	No Apaprent Disability	out of labor force :not looking for work	A	2			Wife of HH head	Does not work does not look for work	Oyt of labour force: Does not work does not look for work	23.9	Illeterate	HH Head	18 to less than 35	10604	A	A	0	0	0	0	0	0	0	0	0	0	0	0	0	0	0
4918	Cairo	female	urban	urban	6	No Disablity	#NULL!	no	yes	no	no	no	no	no	no	no	The child is not transeferred for suspected delay	High School and technical	No Apaprent Disability	out of labor force :not looking for work	A	4			Wife of HH head	Does not work does not look for work	Oyt of labour force: Does not work does not look for work	39.3	Read and write	HH Head	35 to less than 40	10616	A	A	0	0	0	0	0	0	0	0	0	0	0	0	0	0	0
4929	Cairo	male	urban	urban	7	No Disablity	#NULL!	no	no	no	no	no	no	no	no	no	The child is not transeferred for suspected delay	university	No Apaprent Disability	out of labor force :not looking for work	A	3			Wife of HH head	Does not work does not look for work	Oyt of labour force: Does not work does not look for work	27.8	Prep	HH Head	18 to less than 35	10636	A	A	0	0	0	0	0	0	0	0	0	0	0	0	0	0	0
4933	Cairo	male	urban	urban	4	No Disablity	#NULL!	no	yes	no	no	yes	no	no	no	no	The child is not transeferred for suspected delay	university	No Apaprent Disability	out of labor force :not looking for work	A	2			Wife of HH head	Does not work does not look for work	Oyt of labour force: Does not work does not look for work	23.3	university	HH Head	18 to less than 35	10643	A	A	0	0	0	0	0	0	0	0	0	0	0	0	0	0	0
4934	Cairo	female	urban	urban	4	No Disablity	#NULL!	no	yes	no	no	yes	no	no	no	no	The child is not transeferred for suspected delay	university	No Apaprent Disability	out of labor force :not looking for work	A	2			Wife of HH head	Does not work does not look for work	Oyt of labour force: Does not work does not look for work	25.7	university	HH Head	18 to less than 35	10644	A	A	0	0	0	0	0	0	0	0	0	0	0	0	0	0	0
4937	Cairo	male	urban	urban	5	No Disablity	#NULL!	no	yes	no	no	no	no	no	no	no	The child is not transeferred for suspected delay	university	No Apaprent Disability	out of labor force :not looking for work	A	3			Wife of HH head	Does not work does not look for work	Oyt of labour force: Does not work does not look for work	26.8	Read and write	HH Head	18 to less than 35	10653	A	A	0	0	0	0	0	0	0	0	0	0	0	0	0	0	0
4938	Cairo	male	urban	urban	5	Disable	#NULL!	no	yes	no	no	no	no	no	no	no	The child is transferred for suspected delay	university	No Apaprent Disability	out of labor force :not looking for work	A	3			Wife of HH head	Does not work does not look for work	Oyt of labour force: Does not work does not look for work	28.1	Read and write	HH Head	18 to less than 35	10654	A	A	0	0	0	0	0	0	0	0	0	0	0	0	0	0	0
4939	Cairo	male	urban	urban	5	No Disablity	#NULL!	no	yes	no	no	no	no	no	no	no	The child is not transeferred for suspected delay	university	No Apaprent Disability	out of labor force :not looking for work	A	3			Wife of HH head	Does not work does not look for work	Oyt of labour force: Does not work does not look for work	29.7	Read and write	HH Head	18 to less than 35	10655	A	A	0	0	0	0	0	0	0	0	0	0	0	0	0	0	0
4946	Cairo	female	urban	urban	7	No Disablity	#NULL!	no	no	no	no	no	no	no	no	no	The child is not transeferred for suspected delay	Read and write	No Apaprent Disability	out of labor force :not looking for work	A	1			Wife of HH head	Does not work does not look for work	Oyt of labour force: Does not work does not look for work	36.5	Read and write	HH Head	35 to less than 40	10667	A	A	0	0	0	0	0	0	0	0	0	0	0	0	0	0	0
4963	Cairo	male	urban	urban	5	No Disablity	#NULL!	no	no	no	no	no	no	no	no	no	The child is not transeferred for suspected delay	Read and write	No Apaprent Disability	out of labor force :not looking for work	A	2			Wife of HH head	Does not work does not look for work	Oyt of labour force: Does not work does not look for work	29.4	Read and write	HH Head	18 to less than 35	10695	A	A	0	0	0	0	0	0	0	0	0	0	0	0	0	0	0
4970	Cairo	female	urban	urban	7	No Disablity	#NULL!	no	no	no	no	yes	no	no	no	no	The child is not transeferred for suspected delay	High School and technical	No Apaprent Disability	Paid work	A	2			Wife of HH head	work (paid-unpaid-his own-employer)	in labour force (employed or unemployed)	40.1	High School and technical	HH Head	40 +	10707	A	A	0	0	0	0	0	0	0	0	0	0	0	0	0	0	0
4974	Cairo	male	urban	urban	4	No Disablity	#NULL!	no	no	no	no	yes	no	no	no	no	The child is not transeferred for suspected delay	university	No Apaprent Disability	out of labor force :not looking for work	A	2			Wife of HH head	Does not work does not look for work	Oyt of labour force: Does not work does not look for work	28.5	university	HH Head	18 to less than 35	10714	A	A	0	0	0	0	0	0	0	0	0	0	0	0	0	0	0
4978	Cairo	female	urban	urban	4	No Disablity	#NULL!	no	no	no	no	no	no	no	no	no	The child is not transeferred for suspected delay	university	No Apaprent Disability	out of labor force :not looking for work	A	2			Wife of HH head	Does not work does not look for work	Oyt of labour force: Does not work does not look for work	29.9	university	HH Head	18 to less than 35	10724	A	A	0	0	0	0	0	0	0	0	0	0	0	0	0	0	0
4981	Cairo	female	urban	urban	4	No Disablity	#NULL!	no	no	no	no	yes	no	no	yes	no	The child is not transeferred for suspected delay	university	No Apaprent Disability	out of labor force :not looking for work	A	2	1	2	Wife of HH head	Does not work does not look for work	Oyt of labour force: Does not work does not look for work	25.3	university	HH Head	18 to less than 35	10733	0	C	0	0	0	0	0	0	0	0	0	0	0	0	0	0	0
4982	Cairo	female	urban	urban	4	No Disablity	#NULL!	no	no	no	no	yes	no	no	yes	no	The child is not transeferred for suspected delay	university	No Apaprent Disability	out of labor force :not looking for work	A	2	1	2	Wife of HH head	Does not work does not look for work	Oyt of labour force: Does not work does not look for work	25.3	university	HH Head	18 to less than 35	10734	0	C	0	0	0	0	0	0	0	0	0	0	0	0	0	0	0
4992	Cairo	male	urban	urban	4	No Disablity	#NULL!	no	no	no	no	yes	no	no	no	no	The child is not transeferred for suspected delay	university	No Apaprent Disability	out of labor force :not looking for work	A	2			Wife of HH head	Does not work does not look for work	Oyt of labour force: Does not work does not look for work	25.3	university	HH Head	18 to less than 35	10753	A	A	0	0	0	0	0	0	0	0	0	0	0	0	0	0	0
4993	Cairo	female	urban	urban	4	No Disablity	#NULL!	no	no	no	no	no	no	no	no	no	The child is not transeferred for suspected delay	university	No Apaprent Disability	out of labor force :not looking for work	A	2			Wife of HH head	Does not work does not look for work	Oyt of labour force: Does not work does not look for work	28.1	university	HH Head	18 to less than 35	10754	A	A	0	0	0	0	0	0	0	0	0	0	0	0	0	0	0
4996	Cairo	male	urban	urban	3	No Disablity	#NULL!	no	no	no	no	yes	no	no	no	no	The child is not transeferred for suspected delay	4 years istitute	No Apaprent Disability	out of labor force :not looking for work	A	1			Wife of HH head	Does not work does not look for work	Oyt of labour force: Does not work does not look for work	22.8	university	HH Head	18 to less than 35	10763	A	A	0	0	0	0	0	0	0	0	0	0	0	0	0	0	0
4999	Cairo	female	urban	urban	4	No Disablity	#NULL!	no	no	no	no	no	no	no	no	no	The child is not transeferred for suspected delay	university	No Apaprent Disability	out of labor force :not looking for work	A	2			Wife of HH head	Does not work does not look for work	Oyt of labour force: Does not work does not look for work	22.3	4 years istitute	HH Head	18 to less than 35	10773	A	A	0	0	0	0	0	0	0	0	0	0	0	0	0	0	0
[truncated: 20,339 more rows]
[truncated: 41 more columns]
